# Supplementary material for: Genetic analysis of salinity tolerance in wheat (Triticum aestivum L.)
Source: PLoS One. 2022 Mar 17;17(3):e0265520. doi: 10.1371/journal.pone.0265520 (PMC8929587; doi:10.1371/journal.pone.0265520)
Supplement: S1 Table — (XLSX) [file pone.0265520.s001.xlsx]

## Sheet: morphological traits
Environment	Generation	Sample	DH	DM	PH	PL	GW	DP	NS	GN	Yield
Normal	P1	1	168.42	215.754	77.5193	12.3698	3.3946	171.42	9.15919	46.7285	25.655
Normal	P1	2	167.356	225.504	74.3419	11.2005	3.65196	170.356	9.36853	35.7112	23.6259
Normal	P1	3	175.654	217.557	77.4096	11.7442	3.98106	178.654	8.23499	39.8273	22.7546
Normal	P1	4	167.882	210.977	78.1855	11.4978	3.55313	170.882	8.70841	31.0385	23.1033
Normal	P1	5	168.229	222.98	72.6781	10.4945	3.31495	171.229	8.49885	43.2899	19.4042
Normal	P1	6	173.626	219.933	75.5505	11.6343	3.29842	176.626	8.84544	40.3246	27.2459
Normal	P1	7	173.44	208.783	73.0246	11.5557	3.47852	176.44	9.09762	44.8755	22.5368
Normal	P1	8	173.344	228.321	73.9806	10.9264	3.65049	176.344	9.33685	41.0119	24.1913
Normal	P1	9	166.227	211.895	71.0806	11.3783	3.85468	169.227	9.92635	42.6587	24.6503
Normal	P1	10	175.059	216.491	81.1139	10.942	3.73025	178.059	9.7062	38.6449	28.2555
Normal	P1	11	172.44	218.659	76.6243	11.644	3.4126	175.44	10.5004	50.9989	24.5079
Normal	P1	12	169.506	211.577	75.2393	11.8084	3.74811	172.506	8.19896	33.8739	21.4278
Normal	P1	13	166.334	212.602	73.4143	10.2328	3.4114	169.334	10.9297	35.8383	23.2648
Normal	P1	14	186.485	213.744	74.4758	11.8194	3.67875	189.485	11.8003	35.1177	22.7104
Normal	P1	15	174.1	217.244	68.4217	11.5746	3.61247	177.1	8.37066	44.7927	22.9804
Normal	P2	1	176.029	215.619	67.447	6.84273	3.44267	179.029	8.14145	55.6299	38.753
Normal	P2	2	180.398	223.834	77.5845	6.2723	3.52835	183.398	9.21797	43.6839	38.9777
Normal	P2	3	180.243	229.14	67.7985	6.93497	3.9966	183.243	7.75685	50.8487	37.2791
Normal	P2	4	178.983	215.288	62.6421	6.55504	3.4826	181.983	9.34905	38.2703	38.3827
Normal	P2	5	174.54	220.902	63.6901	7.01195	3.63848	177.54	9.96909	60.1683	37.2032
Normal	P2	6	172.094	219.562	72.2983	6.95719	3.39715	175.094	7.98605	56.1197	36.2091
Normal	P2	7	179.642	226.001	63.0054	6.73225	4.21512	182.642	9.09241	42.9884	38.6066
Normal	P2	8	177.67	213.967	68.0209	6.8814	4.27175	180.67	8.18994	43.3139	33.0283
Normal	P2	9	178.29	219.1	59.4299	6.41125	4.19756	181.29	8.73168	45.3297	35.7933
Normal	P2	10	176.457	218.606	64.2615	6.93621	4.12795	179.457	10.6242	52.5394	37.2745
Normal	P2	11	180.52	217.348	59.9906	6.78302	3.538	183.52	9.89083	47.8768	39.0741
Normal	P2	12	178.866	230.705	71.2375	6.88873	3.6449	181.866	9.49267	49.5581	36.3449
Normal	P2	13	175.146	224.093	68.1116	6.96081	3.77725	178.146	8.07152	48.8151	39.1643
Normal	P2	14	179.026	220.246	70.5327	7.18526	4.27465	182.026	8.39111	41.771	33.2916
Normal	P2	15	175.706	218.298	65.174	6.74578	4.05963	178.706	7.19944	48.5524	42.3066
Normal	F1	1	172.459	218.063	74.3371	8.40414	4.08826	175.459	9.48888	42.9899	41.696
Normal	F1	2	171.45	222.703	64.436	7.9939	4.40719	174.45	10.6034	45.1088	40.8875
Normal	F1	3	174.605	219.282	71.9463	8.7856	3.56146	177.605	9.71493	49.9769	37.5605
Normal	F1	4	175.327	222.039	74.2827	7.69074	3.85507	178.327	8.83957	42.6941	42.3773
Normal	F1	5	177.227	218.661	71.9601	7.58247	4.01841	180.227	9.79065	46.0156	37.5275
Normal	F1	6	175.275	222.035	75.634	8.08358	3.79108	178.275	9.93602	47.076	38.3334
Normal	F1	7	177.748	217.883	77.9594	7.94689	3.75099	180.748	11.6834	43.5968	35.5349
Normal	F1	8	169.37	217.153	74.2876	7.00603	3.97957	172.37	8.0002	43.3147	41.8645
Normal	F1	9	178.717	219.814	72.309	8.13803	4.13059	181.717	10.5838	34.3485	42.2667
Normal	F1	10	177.41	210.669	82.9082	7.7104	4.3624	180.41	10.8447	36.3281	36.7374
Normal	F1	11	173.572	219.602	69.8863	8.18566	4.39026	176.572	8.04924	46.1343	40.8176
Normal	F1	12	174.247	220.75	69.9829	7.92995	4.0181	177.247	9.61276	37.0108	41.557
Normal	F1	13	174.59	220.718	76.0353	8.08373	3.40055	177.59	9.72123	38.8594	42.9049
Normal	F1	14	178.353	219.217	74.4683	7.60729	3.57426	181.353	10.541	51.7311	42.8067
Normal	F1	15	177.027	207.8	75.713	8.19189	3.86695	180.027	7.25644	31.2098	37.7533
Normal	F2	1	174.484	214.473	59.4484	7.86883	5.37066	177.484	8.69022	40.6274	22.9994
Normal	F2	2	179.229	224.153	89.1773	7.72198	3.77265	182.229	7.82865	26.8526	30.0953
Normal	F2	3	177.687	213.778	61.1732	7.55421	3.42875	180.687	6.37522	19.1261	25.4328
Normal	F2	4	174.952	222.385	79.0905	7.31789	3.91104	177.952	7.45124	33.4979	24.5685
Normal	F2	5	166.412	222.186	58.3585	6.8961	3.64935	169.412	6.56642	31.4017	24.6699
Normal	F2	6	174.687	219.582	66.9449	6.6385	4.75831	177.687	10.0485	39.8839	28.6671
Normal	F2	7	168.402	227.563	62.6706	7.77873	3.07661	171.402	9.34597	36.9737	26.1362
Normal	F2	8	176.506	214.871	68.5873	6.92821	3.33782	179.506	10.086	37.8906	24.4253
Normal	F2	9	174.202	216.073	72.2011	6.92516	3.12526	177.202	10.4328	24.9884	26.7793
Normal	F2	10	171.836	212.604	68.0618	7.32654	3.86152	174.836	7.48197	34.896	22.2715
Normal	F2	11	177.819	221.822	71.9956	8.29513	4.94487	180.819	9.26631	36.1317	21.1824
Normal	F2	12	181.272	216.932	55.0887	7.19367	4.24443	184.272	9.18943	32.7512	21.6165
Normal	F2	13	174.152	211.899	69.7689	6.7676	4.20401	177.152	7.61623	41.6787	18.3748
Normal	F2	14	177.355	210.979	61.364	7.55413	4.76136	180.355	7.56864	33.9351	23.7384
Normal	F2	15	174.245	218.194	59.9268	7.66918	3.13903	177.245	7.71885	27.7963	38.4006
Normal	F2	16	181.817	219.299	75.676	7.63263	3.59356	184.817	8.42134	29.0358	18.4434
Normal	F2	17	174.082	215.921	83.5646	7.38359	3.46053	177.082	11.116	47.2046	29.5748
Normal	F2	18	176.6	221.826	86.2229	6.83292	3.20702	179.6	10.6101	29.0315	29.1978
Normal	F2	19	171.12	219.986	69.2657	7.07713	1.93827	174.12	9.2215	42.7883	29.0729
Normal	F2	20	185.353	210.001	82.5279	6.79389	4.13271	188.353	8.95624	29.8597	27.7518
Normal	F2	21	179.47	220.127	71.603	6.90126	4.59001	182.47	8.51736	39.4239	25.5428
Normal	F2	22	170.545	208.164	72.703	7.34314	3.92247	173.545	10.2563	36.5964	36.4034
Normal	F2	23	182.691	218.879	86.0201	7.61898	5.77756	185.691	11.4429	40.6085	27.1193
Normal	F2	24	162.685	220.659	73.0614	7.28528	3.04036	165.685	8.15765	42.2831	27.6763
Normal	F2	25	180.261	220.346	75.2415	8.09035	3.22638	183.261	10.8553	29.9164	20.7435
Normal	F2	26	169.198	217.323	75.7371	7.19283	3.50478	172.198	9.07026	27.8693	28.3575
Normal	F2	27	173.76	216.298	76.8289	7.30435	4.08907	176.76	7.80447	20.9558	18.3064
Normal	F2	28	180.812	215.91	53.3385	7.82471	3.89227	183.812	7.08162	45.2456	20.4133
Normal	F2	29	172.276	223.94	72.938	7.18822	4.09655	175.276	8.3982	49.1586	22.5578
Normal	F2	30	174.028	224.365	78.3257	6.72021	4.72744	177.028	8.50754	30.8358	19.39
Normal	F2	31	170.222	209.941	58.6795	7.18664	4.31894	173.222	7.75804	38.4008	23.0374
Normal	F2	32	173.879	219.275	70.4639	7.06362	3.24731	176.879	8.8615	34.3224	28.5081
Normal	F2	33	172.53	220.563	54.3569	6.76783	5.46009	175.53	10.1117	48.8874	24.4593
Normal	F2	34	180.472	218.813	72.9735	7.0821	5.22747	183.472	8.10457	49.1368	25.8101
Normal	F2	35	176.472	224.41	72.8519	6.83049	5.3236	179.472	6.87017	19.2778	21.0016
Normal	F2	36	162.597	213.409	59.4283	6.15329	3.97873	165.597	8.43866	36.8131	23.672
Normal	F2	37	180.546	218.319	72.0367	7.70466	3.94031	183.546	8.82433	26.8821	26.4868
Normal	F2	38	179.963	210.844	78.1307	6.89619	3.36276	182.963	8.7447	52.9889	18.0073
Normal	F2	39	168.875	214.782	62.1361	6.83012	3.66039	171.875	6.00638	37.7915	15.801
Normal	F2	40	184.129	202.815	81.7511	6.42407	3.82692	187.129	9.595	34.7244	25.1636
Normal	F2	41	172.778	218.22	71.1967	7.75995	3.55592	175.778	7.71259	25.1808	18.7709
Normal	F2	42	172.273	213.927	73.2803	7.59082	4.41627	175.273	4.88066	32.5165	26.4974
Normal	F2	43	177.601	214.334	80.9768	7.59713	3.20661	180.601	7.42768	40.764	19.4538
Normal	F2	44	173.555	217.507	48.9637	6.76153	3.82476	176.555	9.68733	35.5051	22.2821
Normal	F2	45	168.435	216.69	66.5787	7.81616	4.12218	171.435	9.2877	33.1109	21.9757
Normal	F2	46	168.941	224.764	69.1037	6.59854	3.98286	171.941	9.69194	37.5533	24.3524
Normal	F2	47	180.751	214.676	52.8311	8.22517	3.54169	183.751	8.56826	38.9426	26.0531
Normal	F2	48	185.268	221.012	77.6562	7.21195	3.82656	188.268	6.44601	29.0242	24.0925
Normal	F2	49	171.475	222.267	59.6797	6.29161	4.38076	174.475	10.0656	50.483	26.8388
Normal	F2	50	177.494	215.27	71.9394	6.72226	3.61887	180.494	9.08946	37.4468	23.3271
Normal	F3	1	175.472	214.479	64.4529	6.90023	3.17037	178.472	8.08362	33.7354	17.4104
Normal	F3	2	176.253	207.396	68.5182	7.4048	3.06528	179.253	8.07103	37.4873	25.1355
Normal	F3	3	175.288	213.095	74.7283	6.7249	3.01022	178.288	7.61429	29.9373	26.7661
Normal	F3	4	168.694	211.727	67.5989	7.3447	3.10624	171.694	10.1917	34.8625	23.0505
Normal	F3	5	172.05	217.418	77.5159	6.98819	2.98788	175.05	8.07879	33.0645	21.9943
Normal	F3	6	173.855	217.052	78.4529	6.98556	3.66308	176.855	8.22176	28.5392	24.9231
Normal	F3	7	175.274	217.908	73.2187	6.41569	3.94073	178.274	7.99362	27.3531	33.4754
Normal	F3	8	175.822	208.852	61.6116	7.9532	3.78517	178.822	8.00584	25.178	26.0923
Normal	F3	9	174.994	213.023	63.0528	7.23592	3.63517	177.994	6.38565	34.0078	23.2727
Normal	F3	10	175.519	205.759	65.6903	7.58544	3.06292	178.519	9.13773	25.5631	29.5634
Normal	F3	11	178.364	211.971	62.7822	7.24088	4.16722	181.364	7.95119	39.0979	24.6454
Normal	F3	12	169.015	216.281	59.6113	7.50882	2.98606	172.015	8.10345	35.7957	25.2399
Normal	F3	13	168.323	212.986	72.5106	7.78398	3.90515	171.323	8.52714	22.0671	24.4723
Normal	F3	14	175.465	223.157	70.6434	7.02735	3.63801	178.465	10.1955	30.8407	20.5614
Normal	F3	15	174.474	223.89	89.7667	7.23844	3.6877	177.474	7.42843	38.0159	20.3263
Normal	F3	16	172.59	221.536	76.8751	8.02023	3.68087	175.59	6.64835	43.9942	21.3651
Normal	F3	17	166.41	209.886	62.1907	7.52614	4.42312	169.41	6.14942	31.4638	22.8575
Normal	F3	18	170.567	204.863	59.6621	7.09825	2.41527	173.567	9.43954	23.9948	23.3396
Normal	F3	19	175.068	215.745	61.9401	7.13826	3.12131	178.068	8.22167	44.767	20.929
Normal	F3	20	166.055	220.391	62.9215	6.97194	2.5653	169.055	8.24001	30.2564	28.7622
Normal	F3	21	177.719	212.845	63.5613	7.18303	3.55845	180.719	7.53613	17.941	25.2047
Normal	F3	22	174.542	211.954	72.5655	7.4652	3.84544	177.542	7.77407	29.932	23.752
Normal	F3	23	172.434	202.542	53.8714	6.61613	4.69507	175.434	8.57661	34.4546	23.9151
Normal	F3	24	176.864	217.128	57.7131	6.82132	3.70942	179.864	8.40397	41.3537	26.487
Normal	F3	25	168.353	229.894	69.3888	7.19305	3.64191	171.353	8.82277	16.9581	21.0316
Normal	F3	26	169.255	210.387	65.4984	6.54193	3.58838	172.255	7.4394	36.2492	24.4765
Normal	F3	27	168.195	218.475	61.19	7.80292	1.92486	171.195	10.1266	26.4347	17.7345
Normal	F3	28	169.582	218.048	85.8584	6.66358	3.89484	172.582	7.89571	42.2306	19.3426
Normal	F3	29	172.38	215.803	65.4713	7.43587	2.47025	175.38	8.0436	31.9942	27.7996
Normal	F3	30	178.959	217.803	53.4773	6.91504	4.64133	181.959	5.48863	35.276	19.0005
Normal	F3	31	169.543	209.016	65.5878	7.01049	4.25243	172.543	7.7219	42.392	15.2411
Normal	F3	32	169.799	213.077	71.5306	7.50118	3.70928	172.799	9.08666	36.6683	25.3527
Normal	F3	33	176.689	213.502	61.2214	6.96055	3.53544	179.689	9.77646	37.708	27.9375
Normal	F3	34	174.123	222.786	72.5087	6.75829	3.76569	177.123	7.98655	44.0107	30.1478
Normal	F3	35	169.962	206.905	63.9936	8.41979	3.52118	172.962	9.17989	41.1709	10.3707
Normal	F3	36	173.713	195.642	64.557	6.38828	3.03881	176.713	7.36921	33.9491	16.6327
Normal	F3	37	173.067	213.2	76.1803	6.84529	4.70851	176.067	5.37721	41.1976	29.0323
Normal	F3	38	168.216	209.186	75.7126	6.75722	1.88796	171.216	9.32219	24.8093	28.2647
Normal	F3	39	170.985	214.081	56.2962	7.66916	2.60902	173.985	7.80328	20.2263	23.4565
Normal	F3	40	170.295	219.27	63.7295	7.31727	4.79572	173.295	8.03886	28.9064	24.3072
Normal	F3	41	175.675	210.993	72.9137	7.13374	2.69994	178.675	7.6287	35.7182	24.0288
Normal	F3	42	168.491	221.944	61.4222	7.21121	3.19026	171.491	7.88407	41.4702	24.0304
Normal	F3	43	172.845	218.449	81.9785	6.88527	3.72505	175.845	8.69724	35.6371	26.2342
Normal	F3	44	169.77	213.659	59.9489	6.61296	2.57437	172.77	9.41867	46.3174	22.288
Normal	F3	45	174.677	221.27	65.9103	7.29842	4.35886	177.677	9.90759	45.9487	21.4176
Normal	F3	46	170.994	213.928	66.0679	6.81066	3.10431	173.994	9.03734	37.4964	27.1432
Normal	F3	47	165.955	218.545	73.2224	7.5244	3.28997	168.955	6.89679	25.4362	21.6156
Normal	F3	48	176.36	217.883	62.0064	6.58622	3.29595	179.36	8.60675	42.541	20.7912
Normal	F3	49	169.972	223.521	68.9361	6.7061	3.35414	172.972	8.36576	31.7138	22.1609
Normal	F3	50	173.277	230.086	78.1457	6.94686	4.09507	176.277	8.34711	48.8394	24.7205
Normal	F3	51	174.74	216.802	68.5664	8.20412	4.65678	177.74	8.6882	31.8341	27.5597
Normal	F3	52	171.76	217.294	72.333	7.6639	5.02829	174.76	7.88729	37.1053	25.9838
Normal	F3	53	171.798	204.9	69.0635	7.12216	3.13386	174.798	8.16847	39.5478	22.8831
Normal	F3	54	178.951	213.381	65.0513	6.56143	3.93304	181.951	9.7479	24.4966	27.0772
Normal	F3	55	170.092	213.093	69.1798	7.55593	4.09025	173.092	8.80209	14.5859	25.5074
Normal	F3	56	178.142	217.203	56.4785	7.06978	3.88272	181.142	8.20538	42.4519	22.4736
Normal	F3	57	171.388	215.142	62.882	7.59471	3.82351	174.388	8.28374	40.8711	21.964
Normal	F3	58	177.025	222.872	71.8575	7.38175	4.18009	180.025	7.73679	36.1385	25.0684
Normal	F3	59	177.248	219.561	61.221	6.71393	2.57654	180.248	8.81394	47.4245	23.3312
Normal	F3	60	170.882	212.907	59.4125	6.04203	2.79802	173.882	6.95252	27.8054	25.9683
Normal	F3	61	173.625	206.555	74.0858	5.28317	3.86432	176.625	8.82855	23.3885	26.8545
Normal	F3	62	167.337	216.241	83.7373	7.60162	3.74039	170.337	8.9979	29.46	27.9663
Normal	F3	63	173.515	213.414	77.7987	7.04815	3.45268	176.515	8.56739	36.108	20.1482
Normal	F3	64	174.926	217.578	53.0863	6.95969	2.90566	177.926	10.933	41.0169	21.387
Normal	F3	65	170.371	213.38	63.8827	6.85845	3.48076	173.371	7.95599	35.1284	22.9267
Normal	F3	66	178.776	218.726	67.0586	6.77999	3.77969	181.776	6.98659	30.8726	22.0699
Normal	F3	67	171.668	210.175	44.708	8.036	3.26589	174.668	6.98966	39.1105	25.8922
Normal	F3	68	168.305	214.688	68.5496	8.01379	3.91877	171.305	6.94561	40.9302	18.018
Normal	F3	69	178.018	203.538	73.8239	6.82631	3.37873	181.018	8.57036	32.0865	23.8307
Normal	F3	70	175.313	209.247	59.4457	7.1583	4.0867	178.313	9.88962	39.7782	19.875
Normal	F3	71	173.015	210.061	64.7046	6.11792	4.10291	176.015	8.27733	25.134	16.1923
Normal	F3	72	179.394	214.491	70.6105	6.88632	2.90595	182.394	8.19333	26.3865	26.9963
Normal	F3	73	172.695	207.568	63.1623	6.84314	3.77861	175.695	7.50335	36.7461	22.2431
Normal	F3	74	177.865	215.422	49.5626	7.42892	3.96443	180.865	9.63095	43.4438	22.6695
Normal	F3	75	171.42	204.081	51.9172	7.85861	3.98533	174.42	7.58049	30.6002	22.6339
Normal	F3	76	175.41	224.841	65.6523	7.16654	3.77737	178.41	7.52473	39.0778	20.8431
Normal	F3	77	169.108	204.045	62.0934	7.31651	3.71641	172.108	8.573	36.8951	17.5582
Normal	F3	78	172.652	219.199	67.7491	7.13394	3.16539	175.652	8.13368	46.2461	26.4616
Normal	F3	79	178.7	216.192	57.2718	6.91086	2.34612	181.7	9.69243	35.0319	24.8781
Normal	F3	80	171.64	212.484	71.6329	6.80787	4.28909	174.64	8.91149	42.5634	17.4603
Normal	F3	81	165.774	214.159	71.1753	6.8178	2.91957	168.774	5.99817	24.848	26.4543
Normal	F3	82	174.813	211.929	73.4915	7.4252	3.75834	177.813	7.75875	39.3654	26.3714
Normal	F3	83	165.439	214.34	63.3163	7.71073	3.59813	168.439	9.07641	37.4885	25.2016
Normal	F3	84	178.05	207.778	81.9941	7.41802	2.96224	181.05	7.43773	41.9697	16.7916
Normal	F3	85	177.351	213.303	80.1333	7.41024	3.54419	180.351	7.99028	26.367	27.6283
Normal	F3	86	173.405	207.091	55.8758	6.97649	3.43026	176.405	9.30662	43.0626	16.7882
Normal	F3	87	173.652	214.666	73.647	6.30128	2.28562	176.652	7.9679	36.3402	20.1085
Normal	F3	88	170.46	220.012	66.2706	7.4422	2.39165	173.46	8.25493	30.9568	24.7148
Normal	F3	89	169.451	212.6	77.712	7.25514	4.32601	172.451	8.60239	27.9072	26.5748
Normal	F3	90	167.238	217.953	75.8683	7.60167	3.50267	170.238	7.54044	40.9032	32.55
Normal	F3	91	174.985	213.042	85.3926	6.97037	3.85911	177.985	8.25625	34.2024	21.0949
Normal	F3	92	178.46	217.464	76.6753	7.40991	2.7553	181.46	8.75623	30.6161	25.6304
Normal	F3	93	178.85	227.353	54.1295	6.85971	2.64421	181.85	7.09397	44.6815	15.9954
Normal	F3	94	175.652	214.192	55.3215	7.3257	4.00121	178.652	8.48217	18.052	22.6944
Normal	F3	95	171.353	217.988	68.7961	6.11287	3.67782	174.353	8.50616	35.575	22.4203
Normal	F3	96	175.39	211.833	64.0085	7.13954	3.04099	178.39	9.00252	35.4772	13.9432
Normal	F3	97	174.712	209.201	60.7248	7.14228	4.04935	177.712	8.59975	34.3404	29.4498
Normal	F3	98	169.081	206.356	73.3845	7.28639	3.6733	172.081	6.87021	26.9408	30.4893
Normal	F3	99	168.739	219.078	82.2357	7.4281	3.43552	171.739	9.23579	27.3204	25.3988
Normal	F3	100	168.819	217.861	66.4929	7.40946	3.3003	171.819	8.00494	32.0129	29.7206
Normal	F3	101	169.888	215.476	82.1469	7.11012	3.72648	172.888	8.709	28.5267	23.035
Normal	F3	102	179.317	213.859	70.8198	7.39597	3.5174	182.317	8.64139	36.3893	28.8249
Normal	F3	103	169.877	208.575	59.9494	7.25592	3.61073	172.877	7.7372	45.8783	11.94
Normal	F3	104	171.828	212.109	70.506	7.32544	3.05837	174.828	7.37288	52.9015	21.9021
Normal	F3	105	171.903	224.653	72.4226	7.61901	4.26754	174.903	9.56097	24.8545	18.2262
Normal	F3	106	177.426	222.911	65.4033	7.78007	2.92175	180.426	6.05555	32.9907	23.7853
Normal	F3	107	175.732	211.926	80.1098	7.16797	3.71417	178.732	9.459	31.3623	30.4964
Normal	F3	108	169.468	211.749	72.2134	6.94659	2.73747	172.468	8.07156	23.085	21.3527
Normal	F3	109	177.363	218.003	62.0484	7.85349	3.83196	180.363	9.01016	46.0219	23.8297
Normal	F3	110	166.893	214.258	65.2525	7.22756	4.43865	169.893	8.7883	38.8597	19.6067
Normal	F3	111	173.975	216.64	55.7403	7.05191	4.48128	176.975	8.96863	34.4715	27.2506
Normal	F3	112	173.888	214.851	55.3712	7.44874	2.67848	176.888	8.89967	36.6954	24.5459
Normal	F3	113	174.525	216.664	60.6111	6.98327	2.63981	177.525	8.99079	38.6022	20.3443
Normal	F3	114	179.954	201.94	63.1216	7.05183	4.18096	182.954	8.33585	28.8039	25.8159
Normal	F3	115	168.535	203.869	70.3448	7.42799	4.23299	171.535	8.28752	49.4069	24.8556
Normal	F3	116	172.74	218.816	71.7493	7.51784	3.47634	175.74	8.90281	40.952	26.5814
Normal	F3	117	175.392	218.34	68.6892	7.89854	3.7663	178.392	7.92261	39.2882	29.1931
Normal	F3	118	173.922	225.292	59.9587	6.45098	3.7326	176.922	9.2378	24.5846	19.6692
Normal	F3	119	169.586	224.224	52.187	7.29988	4.4676	172.586	8.80607	45.5157	18.3038
Normal	F3	120	179.7	215.758	66.7714	6.6689	4.21237	182.7	7.51135	34.9296	22.1443
Normal	F3	121	172.094	225.499	61.3684	7.38319	3.66361	175.094	7.99222	21.0924	27.6151
Normal	F3	122	175.628	202.742	57.946	7.58687	4.46565	178.628	8.97411	38.4542	23.7338
Normal	F3	123	174.06	216.285	66.4944	7.25635	4.02381	177.06	7.94124	19.7926	26.5487
Normal	F3	124	167.553	214.554	79.3868	7.17178	2.30309	170.553	8.09706	47.6876	20.8505
Normal	F3	125	170.772	212.121	59.8101	6.9102	3.44183	173.772	10.3212	18.3986	23.3404
Normal	F3	126	174.343	218.145	61.3394	7.10046	3.13678	177.343	8.83631	30.1462	19.9013
Normal	F3	127	170.01	220.619	61.2364	7.19968	2.74543	173.01	9.42275	37.116	31.0747
Normal	F3	128	180.256	205.638	66.2416	6.66815	3.1816	183.256	9.12139	46.078	19.0095
Normal	F3	129	173.652	218.575	75.0149	8.04944	3.72871	176.652	10.8518	32.6936	21.3403
Normal	F3	130	167.6	213.412	59.7298	7.32412	3.93146	170.6	9.35705	34.162	20.9638
Normal	F3	131	173.788	220.518	47.4241	6.9126	3.07464	176.788	7.82062	33.9572	26.0608
Normal	F3	132	170.244	220.062	53.4346	6.96755	4.21577	173.244	9.61298	27.9399	20.4116
Normal	F3	133	162.885	217.456	55.1841	7.19597	4.67792	165.885	7.82455	42.553	30.0789
Normal	F3	134	171.939	215.639	58.3027	7.08599	3.61869	174.939	7.29748	46.1602	24.0655
Normal	F3	135	175.196	209.285	66.5776	6.99295	3.53868	178.196	8.97218	21.1137	26.1907
Normal	F3	136	171.276	208.48	66.9809	7.14596	4.67784	174.276	9.54458	39.1427	24.6417
Normal	F3	137	179.403	218.809	70.3355	7.41185	3.85862	182.403	9.31014	35.2197	18.4574
Normal	F3	138	173.214	214.701	69.2975	7.57855	3.62274	176.214	7.10172	37.8165	23.8239
Normal	F3	139	173.616	214.731	62.1579	7.11902	2.33608	176.616	7.54758	38.5551	26.0759
Normal	F3	140	168.281	219.336	72.0603	6.9439	2.90503	171.281	8.6597	35.15	24.0121
Normal	F3	141	180.995	222.487	78.063	7.36267	3.24699	183.995	7.22631	37.4784	24.9283
Normal	F3	142	171.926	205.345	51.1191	6.87532	3.21047	174.926	7.94679	25.1332	26.9637
Normal	F3	143	179.632	212.216	42.9352	7.52563	3.0959	182.632	9.0373	33.582	29.2691
Normal	F3	144	176.017	212.602	52.6682	6.8066	3.36602	179.017	9.63959	33.568	26.003
Normal	F3	145	166.168	209.703	78.9469	6.79608	2.69305	169.168	8.21886	35.6797	31.867
Normal	F3	146	177.246	219.409	67.4658	6.83482	4.04041	180.246	7.78558	35.2791	23.7193
Normal	F3	147	174.677	208.036	66.7693	6.90678	2.28963	177.677	7.28904	27.9542	23.1158
Normal	F3	148	170.737	211.361	64.7909	7.4263	4.19914	173.737	9.06278	52.3262	24.2235
Normal	F3	149	176.499	211.806	64.3013	6.49658	2.83614	179.499	7.77748	26.801	24.3401
Normal	F3	150	169.231	226.718	67.3818	7.00562	3.1145	172.231	7.21894	40.2541	24.7331
Normal	F3	151	182.553	222.417	53.8622	7.23916	2.73535	185.553	9.73841	37.8207	21.885
Normal	F3	152	177.654	206.478	72.837	7.49992	3.90579	180.654	8.89076	46.8903	30.5399
Normal	F3	153	172.973	212.821	62.5079	7.03278	3.43671	175.973	8.27236	28.7571	23.1993
Normal	F3	154	174.273	204.577	75.7075	7.50054	4.18699	177.273	9.92133	22.9523	16.2773
Normal	F3	155	172.734	201.864	52.8766	7.11554	2.83568	175.734	6.17311	40.856	27.4451
Normal	F3	156	170.722	217.496	66.6378	7.42611	3.81448	173.722	7.50412	38.5948	19.5756
Normal	F3	157	171.837	216.326	66.6043	7.23198	3.00657	174.837	11.3063	37.4099	21.371
Normal	F3	158	172.143	214.539	76.969	6.82937	3.59882	175.143	8.02283	38.2493	28.4985
Normal	F3	159	166.571	209.114	67.4798	7.14252	3.6748	169.571	7.6759	46.4895	22.6825
Normal	F3	160	169.761	212.603	69.7927	6.97689	3.94617	172.761	10.5743	23.5728	26.8505
Normal	F3	161	173.189	218.135	74.6704	6.51562	3.4873	176.189	6.53579	32.9134	29.2118
Normal	F3	162	178.588	213.496	60.6668	7.61178	3.40943	181.588	7.59702	32.3401	24.3498
Normal	F3	163	175.19	209.688	58.0531	6.91902	3.54007	178.19	8.7962	28.9012	23.1355
Normal	F3	164	180.441	206.049	82.5243	6.45557	3.62358	183.441	7.37558	34.5942	22.2921
Normal	F3	165	172.977	208.227	82.9833	7.20651	3.66758	175.977	7.37053	40.9479	17.2998
Normal	F3	166	185.283	214.536	69.4792	6.55817	3.07045	188.283	8.65141	29.6841	39.0435
Normal	F3	167	172.54	213.754	67.2641	7.50589	3.8692	175.54	8.69968	32.1943	23.0285
Normal	F3	168	178.924	212.473	60.4782	6.03192	3.47375	181.924	8.06688	43.4264	19.8575
Normal	F3	169	172.707	207.28	64.6635	7.3677	1.83204	175.707	9.72934	46.3716	19.3253
Normal	F3	170	179.853	216.46	62.3667	7.49108	3.34585	182.853	8.35445	38.1772	21.7935
Normal	F3	171	167.516	211.867	74.189	7.73238	3.64033	170.516	8.28778	21.2696	22.8506
Normal	F3	172	177.092	217.062	66.8595	7.75564	4.0506	180.092	9.31321	32.3178	24.6388
Normal	F3	173	172.251	210.196	65.7612	5.85604	5.10411	175.251	8.49851	28.9085	30.3902
Normal	F3	174	173.372	213.898	65.8129	7.01634	3.83887	176.372	7.17131	24.5276	27.2644
Normal	F3	175	174.673	222.704	78.62	7.37816	3.06024	177.673	7.74739	36.4725	24.9179
Normal	F3	176	185.283	214.536	69.4792	6.55817	3.07045	188.283	8.65141	29.6841	39.0435
Normal	BC1	1	170.236	220.702	62.3451	9.71879	3.21231	173.236	8.70718	39.25	24.1411
Normal	BC1	2	162.717	213.929	73.355	9.22434	3.0594	165.717	9.43904	35.0809	30.4271
Normal	BC1	3	171.099	221.613	65.5049	9.22012	3.70861	174.099	8.15101	51.3856	25.5599
Normal	BC1	4	172.274	225.49	56.2485	9.02051	3.67127	175.274	9.26646	44.9122	31.8914
Normal	BC1	5	169.803	224.375	61.9654	9.23688	3.55271	172.803	9.92124	47.7423	21.7042
Normal	BC1	6	173.35	212.242	59.488	9.03618	3.2447	176.35	8.21539	44.5682	33.0281
Normal	BC1	7	173.636	211.99	79.3171	8.91258	3.95771	176.636	10.1928	22.5137	33.741
Normal	BC1	8	171.488	212.017	74.9064	8.59413	3.48741	174.488	10.1718	46.9428	28.4253
Normal	BC1	9	177.72	201.89	58.8157	8.80464	3.36396	180.72	7.89854	42.3932	22.6266
Normal	BC1	10	184.329	207.648	82.1741	9.3782	4.14801	187.329	6.21187	45.2941	23.7593
Normal	BC1	11	171.921	220.81	75.7524	9.37459	3.97744	174.921	8.7221	40.5613	28.7312
Normal	BC1	12	177.192	217.043	61.8859	8.82017	3.39327	180.192	9.78336	50.5201	23.7031
Normal	BC1	13	175.9	217.535	69.0775	8.6712	3.68511	178.9	10.5271	37.9035	25.1308
Normal	BC1	14	181.498	218.414	66.5409	8.80653	3.80195	184.498	9.07003	40.3711	28.517
Normal	BC1	15	177.22	216.449	58.8125	9.48892	3.59609	180.22	10.8777	36.1398	28.1806
Normal	BC1	16	184.649	217.899	76.0757	8.5921	3.27998	187.649	10.8207	38.5266	24.1742
Normal	BC1	17	169.661	218.637	62.9673	9.08435	4.0087	172.661	9.98174	53.3075	19.642
Normal	BC1	18	161.002	206.896	77.0467	9.55491	3.19096	164.002	8.32022	44.5328	23.7402
Normal	BC1	19	176.819	222.218	65.0771	9.03473	3.71332	179.819	8.28443	38.8262	24.9152
Normal	BC1	20	169.033	230.668	73.65	9.86396	3.2783	172.033	7.41632	52.393	30.2712
Normal	BC1	21	178.662	207.645	77.5264	8.9442	3.49979	181.662	9.38929	44.4357	32.541
Normal	BC1	22	176.25	226.275	62.3298	8.91713	3.33256	179.25	8.17354	50.4451	27.0082
Normal	BC1	23	182.131	220.752	60.4507	9.10144	2.99743	185.131	9.56964	25.3272	26.6226
Normal	BC1	24	174.464	219.427	62.0002	9.35977	3.57738	177.464	9.25298	52.2398	34.4231
Normal	BC1	25	177.946	226.255	67.8036	9.68271	3.43617	180.946	9.16499	49.6903	24.0624
Normal	BC1	26	169.767	213.838	65.9136	8.9732	3.41887	172.767	8.47755	52.3363	25.5822
Normal	BC1	27	172.769	212.981	67.9574	9.21073	3.64165	175.769	10.2552	27.2176	32.6107
Normal	BC1	28	180.822	212.034	68.7773	9.6944	3.38361	183.822	7.77168	34.172	26.0797
Normal	BC1	29	172.338	218.98	70.9513	9.14759	3.69586	175.338	9.73133	43.1149	30.8682
Normal	BC1	30	179.542	214.801	72.5426	9.06864	3.46892	182.542	11.2951	38.5483	21.1479
Normal	BC2	1	171.768	219.766	65.6864	7.07249	4.06316	174.768	9.66635	43.1359	25.2494
Normal	BC2	2	173.194	220.227	61.4653	7.52698	3.6696	176.194	8.10796	42.7101	29.1493
Normal	BC2	3	176.395	223.742	67.2555	7.96428	3.67161	179.395	7.67999	36.6691	32.5794
Normal	BC2	4	182.404	204.823	56.7699	7.21495	4.20433	185.404	8.41862	37.1896	25.834
Normal	BC2	5	169.641	222.005	66.4908	7.06668	3.88689	172.641	10.4652	36.234	33.6143
Normal	BC2	6	176.696	218.625	66.7533	6.84584	4.06235	179.696	10.7616	41.7175	26.2649
Normal	BC2	7	173.208	227.169	60.7374	6.8488	3.97777	176.208	11.9369	31.7797	27.8837
Normal	BC2	8	175.256	221.249	65.4519	7.36991	3.84196	178.256	8.72597	41.6406	29.6856
Normal	BC2	9	177.849	222.156	67.5509	7.46963	3.56445	180.849	9.38277	38.3606	31.9466
Normal	BC2	10	169.44	216.845	64.4157	7.03749	3.65812	172.44	8.27241	53.2691	32.1848
Normal	BC2	11	181.051	213.638	69.6077	7.16024	4.01683	184.051	10.3762	44.8219	34.5678
Normal	BC2	12	180.976	213.943	65.3836	7.40421	3.29428	183.976	8.431	33.1753	25.6526
Normal	BC2	13	170.517	226.704	67.8932	7.58391	3.65004	173.517	8.17063	44.3135	29.9063
Normal	BC2	14	177.396	223.911	72.0627	7.32077	3.5927	180.396	8.97563	40.2173	29.6015
Normal	BC2	15	178.465	217.221	71.499	6.95907	3.99458	181.465	5.97632	36.5141	35.9932
Normal	BC2	16	171.244	218.66	68.803	6.87954	3.6366	174.244	10.5602	42.4065	31.3735
Normal	BC2	17	175.704	220.555	67.7696	7.45886	3.21083	178.704	7.7205	42.5234	31.2391
Normal	BC2	18	177.297	220.916	64.6058	7.48604	3.66022	180.297	8.35678	49.5922	28.7355
Normal	BC2	19	180.373	213.014	70.0578	7.77002	3.89142	183.373	9.74592	50.8604	30.0056
Normal	BC2	20	184.845	227.703	64.7464	8.08892	4.40275	187.845	9.07816	39.6592	27.7512
Normal	BC2	21	176.484	222.551	55.8971	7.41947	4.23524	179.484	7.19984	36.1069	36.2923
Normal	BC2	22	176.333	223.442	67.7837	7.34809	3.67865	179.333	11.121	47.4288	32.2102
Normal	BC2	23	174.918	209.861	68.6733	6.71872	3.46845	177.918	9.39646	54.7291	30.6767
Normal	BC2	24	175.156	228.472	54.2359	6.83814	3.37239	178.156	9.64536	44.5832	30.5878
Normal	BC2	25	171.502	221.852	60.5914	7.35054	3.73202	174.502	7.48684	57.2295	29.3579
Normal	BC2	26	171.848	214.959	59.3868	7.50402	4.14706	174.848	8.03876	45.952	27.1539
Normal	BC2	27	176.419	216.956	69.527	7.52496	4.23842	179.419	9.24373	42.446	31.4571
Normal	BC2	28	174.808	219.636	63.5158	7.21519	3.94137	177.808	9.71163	45.7411	32.5442
Normal	BC2	29	176.18	224.819	56.4475	6.98026	4.26716	179.18	7.94177	35.21	28.003
Normal	BC2	30	175.229	222.204	67.5156	7.08262	3.53825	178.229	10.1129	39.8295	31.8427
Salinity stress	P1	1	168.812	221.079	59.0149	8.97034	3.91257	171.812	11.9498	42.122	15.3113
Salinity stress	P1	2	175.028	208.981	64.5752	9.84189	3.55091	178.028	13.979	35.9952	19.243
Salinity stress	P1	3	177.45	207.463	67.5036	9.44277	3.66172	180.45	11.1747	36.1363	21.8728
Salinity stress	P1	4	168.257	215.452	64.6459	9.8406	3.84067	171.257	12.0088	46.6231	20.0752
Salinity stress	P1	5	175.38	211.634	72.4531	9.35717	3.10602	178.38	11.162	37.071	15.1381
Salinity stress	P1	6	178.784	219.423	74.308	9.95924	3.61151	181.784	11.7456	37.7744	23.2159
Salinity stress	P1	7	164.327	216.49	76.3468	10.3993	3.61012	167.327	12.9472	40.6104	22.3508
Salinity stress	P1	8	170.03	221.217	70.1617	9.7008	2.82523	173.03	12.7956	44.6792	20.0542
Salinity stress	P1	9	167.986	209.378	72.2476	9.39526	3.63295	170.986	12.4131	33.6919	17.9019
Salinity stress	P1	10	166.239	227.32	68.7402	9.37831	3.88565	169.239	14.663	35.6833	16.515
Salinity stress	P1	11	170.473	205.078	69.9319	9.54404	3.41823	173.473	13.4223	32.9977	23.8016
Salinity stress	P1	12	170.695	213.805	66.8829	9.65597	3.96017	173.695	13.8641	33.2268	16.9462
Salinity stress	P1	13	178.763	222.484	67.0217	10.0474	3.47713	181.763	13.2191	37.6217	18.9247
Salinity stress	P1	14	175.975	216.345	72.4207	10.1433	3.54052	178.975	14.1353	37.1195	20.0666
Salinity stress	P1	15	175.374	210.037	61.741	9.58088	3.18106	178.374	12.8271	35.7452	18.1435
Salinity stress	P2	1	174.587	216.648	63.2621	5.46938	3.44287	177.587	11.9974	32.846	19.3769
Salinity stress	P2	2	173.723	223.149	65.0856	5.84709	2.813	176.723	12.2169	31.9977	29.7188
Salinity stress	P2	3	180.822	215.187	58.3264	5.9077	2.22863	183.822	11.6549	31.2561	29.6695
Salinity stress	P2	4	175.124	211.977	55.5414	6.33314	2.77007	178.124	9.64073	33.4217	27.7019
Salinity stress	P2	5	181.146	221.307	51.9437	6.25023	3.39606	184.146	10.762	37.325	27.0049
Salinity stress	P2	6	181.69	228.16	55.8463	5.97515	2.69777	184.69	10.052	28.8381	33.8208
Salinity stress	P2	7	176.932	221.202	65.4208	5.45828	3.17823	179.932	10.0165	26.4578	28.0049
Salinity stress	P2	8	174.012	209.214	59.3255	5.0482	3.25606	177.012	12.5499	25.8059	25.3038
Salinity stress	P2	9	179.872	220.411	77.8969	5.85031	3.08052	182.872	11.2405	38.9263	26.7018
Salinity stress	P2	10	180.168	218.54	47.9661	5.78354	2.90274	183.168	11.5266	30.6069	25.41
Salinity stress	P2	11	178.297	211.136	56.4249	5.91937	2.6776	181.297	11.2752	38.8149	33.8457
Salinity stress	P2	12	177.395	219.688	67.5176	6.08212	3.83769	180.395	11.3794	26.5609	23.6818
Salinity stress	P2	13	176.795	222.188	54.6924	6.12015	2.38279	179.795	10.5177	32.7776	28.2104
Salinity stress	P2	14	175.357	210.071	75.2053	6.19083	3.07886	178.357	12.8485	36.8526	24.4229
Salinity stress	P2	15	174.424	217.555	69.3661	6.23404	3.58675	177.424	12.0433	34.9693	25.1897
Salinity stress	F1	1	175.964	212.725	62.918	7.57235	3.65068	178.964	12.7096	40.3364	30.2163
Salinity stress	F1	2	174.381	207.617	69.1499	7.65854	3.906	177.381	11.4264	33.756	35.7919
Salinity stress	F1	3	172.659	214.658	72.0995	6.65644	4.46297	175.659	13.7921	32.2958	31.0515
Salinity stress	F1	4	176.273	216.583	62.8102	7.04511	3.77179	179.273	12.4283	32.0578	29.9896
Salinity stress	F1	5	175.936	216.318	64.1123	7.29051	3.1369	178.936	13.0543	27.7784	26.9922
Salinity stress	F1	6	178.58	218.451	76.2674	7.34446	3.04064	181.58	13.7638	30.9999	30.0384
Salinity stress	F1	7	177.453	222.462	65.5655	7.77687	4.24042	180.453	12.54	35.7883	30.5194
Salinity stress	F1	8	174.357	212.276	80.4341	7.11701	4.53863	177.357	12.7604	41.082	22.0634
Salinity stress	F1	9	168.054	222.98	65.8254	7.53939	3.89149	171.054	12.3186	33.3323	26.632
Salinity stress	F1	10	175.634	219.565	69.3454	7.0156	4.31991	178.634	11.6095	35.2794	25.3077
Salinity stress	F1	11	176.851	210.145	71.7363	7.48679	3.44629	179.851	10.2023	42.7467	23.0239
Salinity stress	F1	12	173.525	221.352	80.8388	8.03875	4.40132	176.525	13.8913	31.8176	25.1009
Salinity stress	F1	13	178.972	217.242	85.5565	7.43227	3.65291	181.972	13.0013	38.9238	30.6122
Salinity stress	F1	14	172.527	215.901	69.1912	7.34809	3.4361	175.527	15.6641	42.776	31.9951
Salinity stress	F1	15	175.593	220.671	73.6794	7.16476	3.78522	178.593	12.1938	46.8805	32.1325
Salinity stress	F2	1	178.886	223.124	67.4812	6.95966	2.21831	181.886	10.5174	30.8718	15.5015
Salinity stress	F2	2	173.879	214.5	63.4465	5.48513	5.56325	176.879	10.646	26.2119	18.1568
Salinity stress	F2	3	173.434	218.852	60.6095	7.57149	2.98342	176.434	11.8585	16.1083	20.9102
Salinity stress	F2	4	163.655	207.724	49.5971	6.84814	3.16294	166.655	10.6807	28.5831	32.0223
Salinity stress	F2	5	183.079	213.805	78.6804	6.99826	4.10365	186.079	12.2649	28.6343	23.1626
Salinity stress	F2	6	170.637	209.822	68.2966	6.61159	4.14319	173.637	9.34499	30.0487	22.0563
Salinity stress	F2	7	172.41	206.428	71.9422	7.94497	3.82725	175.41	13.2924	36.6316	25.9337
Salinity stress	F2	8	168.634	214.792	70.1681	7.42034	2.84082	171.634	12.6794	26.7692	11.4399
Salinity stress	F2	9	179.657	204.246	66.5205	7.76742	3.195	182.657	11.3997	20.4018	11.7574
Salinity stress	F2	10	159.818	211.54	50.6836	7.15464	2.92266	162.818	8.98807	39.5233	17.4531
Salinity stress	F2	11	165.337	211.923	72.4452	7.50643	3.71125	168.337	12.9562	30.312	17.8168
Salinity stress	F2	12	170.803	209.591	66.2563	7.99775	4.06921	173.803	8.09086	21.2922	25.9971
Salinity stress	F2	13	173.093	208.526	55.5019	6.11715	4.69419	176.093	11.8018	12.5382	24.0823
Salinity stress	F2	14	176.672	205.453	60.4768	7.24478	2.36508	179.672	12.6658	40.1283	14.5527
Salinity stress	F2	15	172.095	222.902	52.2296	7.50175	4.51039	175.095	10.8301	19.1209	26.8696
Salinity stress	F2	16	182.208	218.906	48.6979	6.86414	3.67099	185.208	13.5549	24.8241	22.9745
Salinity stress	F2	17	169.682	210.699	75.3848	6.91831	2.33499	172.682	9.94482	30.1953	21.9202
Salinity stress	F2	18	170.65	218.34	61.1578	6.73579	3.22667	173.65	15.7724	32.6219	26.4405
Salinity stress	F2	19	179.655	196.515	61.9835	6.37034	2.00713	182.655	9.26806	19.6589	17.1023
Salinity stress	F2	20	170.931	219.099	57.2933	6.85057	3.74594	173.931	10.2403	24.0353	20.4926
Salinity stress	F2	21	173.267	207.834	75.003	6.60057	3.63475	176.267	10.0033	30.0151	22.3103
Salinity stress	F2	22	176.567	210.419	51.099	6.47088	2.61241	179.567	11.7792	22.545	24.4518
Salinity stress	F2	23	173.463	204.366	57.6642	7.60124	5.06235	176.463	11.8546	38.313	12.3985
Salinity stress	F2	24	177.058	230.201	95.3331	7.47681	4.31837	180.058	11.6873	30.7776	22.6421
Salinity stress	F2	25	181.421	210.699	54.6321	6.99373	3.62334	184.421	11.0263	33.099	14.925
Salinity stress	F2	26	184.548	207.609	67.7181	6.67763	2.85425	187.548	9.73141	28.5181	25.9846
Salinity stress	F2	27	180.05	203.216	64.7706	7.777	1.91724	183.05	10.6775	26.5029	23.3745
Salinity stress	F2	28	179.848	202.239	48.9143	6.79114	3.57047	182.848	12.3999	20.2605	26.9225
Salinity stress	F2	29	178.599	203.946	62.6282	8.75335	4.74762	181.599	12.0745	22.8926	21.6096
Salinity stress	F2	30	168.493	205.938	53.8864	6.5754	2.08229	171.493	11.1821	21.9814	28.0219
Salinity stress	F2	31	182.406	223.932	50.6207	7.47376	1.83218	185.406	10.0181	37.754	15.1877
Salinity stress	F2	32	163.564	214.119	68.1776	7.16402	5.30809	166.564	8.94342	27.2881	19.0995
Salinity stress	F2	33	172.908	225.764	69.2457	6.22472	2.96953	175.908	10.1434	21.3748	22.1706
Salinity stress	F2	34	183.386	210.867	74.4733	7.82608	2.06995	186.386	12.4665	28.6219	27.1024
Salinity stress	F2	35	168.555	215.417	57.481	8.59975	5.26311	171.555	11.4086	36.6502	15.9451
Salinity stress	F2	36	179.053	213.972	80.4358	7.15721	4.33781	182.053	14.826	21.1999	18.3642
Salinity stress	F2	37	180.393	212.589	67.6092	6.07917	3.73099	183.393	15.2952	23.5734	23.7729
Salinity stress	F2	38	170.442	218.304	62.4664	5.49958	4.01792	173.442	11.5524	32.8453	28.7625
Salinity stress	F2	39	167.881	230.229	66.1145	8.40529	3.38013	170.881	13.8448	25.065	19.0143
Salinity stress	F2	40	175.996	207.306	65	7.23371	4.1514	178.996	8.97807	29.7206	22.1718
Salinity stress	F2	41	168.908	206.398	74.4715	7.94871	2.81077	171.908	8.37251	26.5288	18.5057
Salinity stress	F2	42	169.354	204.402	62.7029	6.701	2.49879	172.354	11.6954	31.182	17.1766
Salinity stress	F2	43	175.493	207.121	59.9804	6.12097	3.28215	178.493	12.467	17.3648	20.6336
Salinity stress	F2	44	172.569	214.617	65.1403	6.3999	3.35958	175.569	11.598	29.1887	21.8834
Salinity stress	F2	45	176.412	215.139	69.9669	7.74481	4.28033	179.412	9.69737	28.6371	23.6616
Salinity stress	F2	46	172.783	206.84	71.4719	7.03177	3.77807	175.783	8.20145	11.6333	27.749
Salinity stress	F2	47	175.121	200.253	71.7302	5.66673	3.17446	178.121	12.8714	28.5525	20.6066
Salinity stress	F2	48	179.076	207.736	53.0004	7.44136	1.55887	182.076	10.9777	27.5982	27.2073
Salinity stress	F2	49	171.489	212.037	63.0698	7.08224	2.30829	174.489	12.2286	22.2464	21.0011
Salinity stress	F2	50	176.626	208.294	65.2561	7.36495	3.1686	179.626	14.6574	16.9478	25.0408
Salinity stress	F3	1	176.281	212.941	61.0757	6.75713	3.09683	179.281	13.6841	26.4593	24.8688
Salinity stress	F3	2	169.113	196.376	74.4355	6.78225	2.81267	172.113	12.4306	19.7933	18.0167
Salinity stress	F3	3	170.072	209.929	55.6654	6.42193	2.60867	173.072	12.7321	23.5224	17.685
Salinity stress	F3	4	169.291	211.25	61.3846	6.90621	2.07652	172.291	8.36531	24.6039	16.5878
Salinity stress	F3	5	169.094	206.406	48.8747	7.12533	2.01971	172.094	12.4861	26.7561	23.5596
Salinity stress	F3	6	187.263	211.527	62.3206	8.27525	3.93004	190.263	10.184	17.0254	20.1682
Salinity stress	F3	7	175.422	207.862	43.3431	6.43607	2.18014	178.422	9.22099	12.4857	18.6602
Salinity stress	F3	8	175.264	215.747	52.3678	6.12625	2.08614	178.264	13.7167	23.7478	17.5747
Salinity stress	F3	9	167.941	215.223	60.3119	6.35168	3.00799	170.941	11.2462	26.1359	15.8536
Salinity stress	F3	10	170.453	209.328	63.2778	5.91207	3.40176	173.453	11.5569	24.8031	20.9955
Salinity stress	F3	11	171.687	214.781	68.1174	6.74536	3.15672	174.687	11.7543	29.8839	27.1865
Salinity stress	F3	12	171.885	206.74	73.0831	6.65548	3.50539	174.885	10.2678	16.6422	24.1794
Salinity stress	F3	13	168.524	201.241	64.9867	6.45	4.72154	171.524	14.2385	30.4457	28.3757
Salinity stress	F3	14	172.363	206.17	61.1324	7.14616	2.96193	175.363	9.72284	32.9261	15.7057
Salinity stress	F3	15	175.825	202.188	67.735	6.96097	4.23809	178.825	9.65559	14.4487	27.2005
Salinity stress	F3	16	177.687	209.264	66.4747	6.63006	1.52844	180.687	12.618	11.6487	7.79907
Salinity stress	F3	17	165.383	218.706	71.6198	6.28245	2.95896	168.383	9.59502	24.9075	21.0588
Salinity stress	F3	18	176.952	214.284	62.3155	7.38044	3.33696	179.952	9.85363	24.2156	25.2795
Salinity stress	F3	19	173.203	219.417	50.8628	6.99631	3.55932	176.203	7.8163	14.1491	18.4907
Salinity stress	F3	20	173.215	208.333	63.3371	7.42384	5.17552	176.215	12.5437	21.2938	30.2668
Salinity stress	F3	21	159.62	205.375	71.0475	6.93904	2.4915	162.62	7.53365	16.5808	21.3335
Salinity stress	F3	22	171.286	210.222	60.9489	7.46568	3.0444	174.286	11.5581	27.1489	18.6686
Salinity stress	F3	23	171.882	214.795	56.6049	5.97458	2.9342	174.882	9.06078	36.0585	16.2249
Salinity stress	F3	24	171.355	217.863	58.4977	6.60773	3.04494	174.355	12.7379	29.3366	18.2902
Salinity stress	F3	25	168.574	203.396	65.286	5.65616	5.43343	171.574	9.96658	25.4	25.7406
Salinity stress	F3	26	174.395	222.306	70.069	6.37946	3.42198	177.395	10.1295	21.6879	18.1212
Salinity stress	F3	27	176.631	211.357	62.5593	7.02442	3.33649	179.631	10.3206	19.2297	15.0149
Salinity stress	F3	28	167.766	213.755	52.4372	5.95477	3.2249	170.766	11.8032	25.9186	17.5661
Salinity stress	F3	29	174.178	204.702	54.5024	6.86385	2.76465	177.178	9.80088	22.4226	19.6191
Salinity stress	F3	30	175.917	215.536	68.0221	6.65712	2.66837	178.917	13.7503	25.0292	22.1202
Salinity stress	F3	31	176.047	219.315	65.0508	6.80396	3.34106	179.047	6.24518	23.1728	15.7952
Salinity stress	F3	32	170.855	208.959	66.7603	6.84827	3.79472	173.855	11.9415	19.3424	15.6317
Salinity stress	F3	33	175.438	210.11	67.0661	5.87247	2.14732	178.438	10.4957	26.7601	24.3079
Salinity stress	F3	34	172.536	202.318	62.5396	6.01579	2.23357	175.536	12.327	13.5338	19.264
Salinity stress	F3	35	173.948	214.008	65.7175	7.03736	3.78942	176.948	9.23443	14.9911	14.8658
Salinity stress	F3	36	171.76	212.516	69.4652	6.3922	2.26228	174.76	9.72076	30.936	27.8373
Salinity stress	F3	37	172.887	210.914	52.9209	6.32201	3.39534	175.887	11.6086	29.3733	22.7794
Salinity stress	F3	38	169.445	213.231	53.9597	7.05486	2.82005	172.445	12.439	30.4984	18.6203
Salinity stress	F3	39	170.566	211.137	69.3018	7.40645	1.91567	173.566	8.68718	23.0896	21.5773
Salinity stress	F3	40	176.054	210.641	57.6953	6.47773	4.10463	179.054	11.0698	26.0246	22.1187
Salinity stress	F3	41	169.678	222.418	59.715	6.04582	2.77942	172.678	9.56949	24.4385	17.9658
Salinity stress	F3	42	175.95	211.201	59.3457	7.38716	3.31109	178.95	9.50561	32.9023	23.1973
Salinity stress	F3	43	177.196	202.458	76.2748	7.04948	3.48653	180.196	9.08687	29.5533	15.9385
Salinity stress	F3	44	166.865	210.104	65.4657	6.65906	3.5974	169.865	10.6967	24.0116	22.2841
Salinity stress	F3	45	168.137	209.739	62.6621	6.66224	3.30728	171.137	11.604	30.5502	27.0581
Salinity stress	F3	46	166.726	209.31	55.6258	7.05725	3.7533	169.726	8.85469	24.1716	17.0429
Salinity stress	F3	47	175.524	206.428	66.8316	6.73435	3.13411	178.524	14.4167	20.7076	19.7532
Salinity stress	F3	48	169.299	225.572	70.4555	6.83408	2.49065	172.299	13.3942	21.5698	15.07
Salinity stress	F3	49	171.257	217.51	52.0499	6.19418	2.63259	174.257	11.1899	22.934	14.1014
Salinity stress	F3	50	169.366	209.147	59.5401	7.03772	2.42125	172.366	10.9266	27.6325	22.3175
Salinity stress	F3	51	165.48	201.015	61.6085	7.34272	3.52848	168.48	10.5262	14.3827	18.0151
Salinity stress	F3	52	177.679	218.121	71.5857	6.77071	3.16033	180.679	15.5209	15.0988	23.0331
Salinity stress	F3	53	171.015	206.592	63.4704	5.52584	2.25038	174.015	12.7993	10.3185	30.0576
Salinity stress	F3	54	175.843	197.371	64.8495	6.55756	4.58692	178.843	8.72439	24.4119	25.6325
Salinity stress	F3	55	176.585	218.162	51.9769	6.74918	4.5654	179.585	10.5839	6.98241	10.8898
Salinity stress	F3	56	171.485	215.123	65.6981	6.40162	3.78781	174.485	13.1724	18.8868	22.7031
Salinity stress	F3	57	175.659	207.227	67.5768	6.76742	3.1281	178.659	11.7071	36.1725	22.2274
Salinity stress	F3	58	172.722	217.152	55.9222	6.73112	2.06566	175.722	11.2327	30.9017	21.8612
Salinity stress	F3	59	171.221	210.355	65.5479	7.17366	2.66138	174.221	11.3741	40.8814	17.7542
Salinity stress	F3	60	169.285	205.586	54.521	5.94028	3.63539	172.285	12.3982	17.7488	18.5393
Salinity stress	F3	61	170.69	198.267	60.8556	6.21249	4.18482	173.69	10.332	24.5205	22.0068
Salinity stress	F3	62	178.207	205.668	63.0005	5.94693	3.11849	181.207	8.76539	33.6177	24.6796
Salinity stress	F3	63	169.721	215.713	49.3835	6.64073	1.77636	172.721	10.3536	25.9322	22.4924
Salinity stress	F3	64	170.069	202.383	74.124	7.48311	2.17375	173.069	10.1967	20.1264	23.0257
Salinity stress	F3	65	177.647	213.491	60.6865	6.1729	2.75971	180.647	10.1497	31.4295	16.5434
Salinity stress	F3	66	174.187	219.746	81.7805	6.92689	4.34607	177.187	12.3923	24.1867	18.8068
Salinity stress	F3	67	174.543	209.77	61.2036	5.37574	2.73699	177.543	12.8006	21.5775	21.2703
Salinity stress	F3	68	169.976	209.868	49.0498	5.7643	2.21662	172.976	12.2165	27.6069	20.7897
Salinity stress	F3	69	167.325	213.439	50.208	5.76678	1.98795	170.325	11.6582	21.131	19.8015
Salinity stress	F3	70	172.611	203.358	46.6163	6.83272	3.26738	175.611	12.8748	38.4556	11.3882
Salinity stress	F3	71	177.56	215.358	66.3704	7.66041	2.15342	180.56	8.24953	21.444	18.0397
Salinity stress	F3	72	178.557	220.21	57.6868	6.36902	3.30799	181.557	9.30514	21.3178	20.3204
Salinity stress	F3	73	169.992	216.405	70.4286	6.07427	4.0764	172.992	11.587	20.6857	18.4658
Salinity stress	F3	74	163.982	204.444	59.1817	6.91716	3.48696	166.982	11.2422	21.8186	22.3451
Salinity stress	F3	75	164.264	217.849	54.1692	7.6953	3.94815	167.264	8.51592	29.6777	26.9727
Salinity stress	F3	76	170.429	216.224	64.5058	6.78406	2.68305	173.429	9.25808	10.8068	17.9793
Salinity stress	F3	77	172.35	209.37	45.7056	6.38228	2.58148	175.35	10.1989	20.4614	29.4646
Salinity stress	F3	78	161.336	208.362	73.9962	6.3789	4.68278	164.336	9.80983	24.8387	14.74
Salinity stress	F3	79	171.101	199.953	46.5516	6.53348	1.65315	174.101	8.92343	24.5253	18.641
Salinity stress	F3	80	168.202	207.088	54.5722	6.47829	3.73676	171.202	10.3377	19.9066	30.2176
Salinity stress	F3	81	165.829	208.355	70.3042	7.1828	3.18899	168.829	9.58967	26.5064	14.8702
Salinity stress	F3	82	166.74	205.522	59.9277	6.25352	3.24804	169.74	10.9291	39.7158	19.3525
Salinity stress	F3	83	167.099	212.926	68.8277	5.70116	3.71161	170.099	11.0855	19.3368	21.9092
Salinity stress	F3	84	172.59	218.953	55.8088	7.15687	3.12998	175.59	9.27317	19.74	15.9596
Salinity stress	F3	85	170.399	209.678	71.0828	7.76027	2.70551	173.399	12.1229	10.554	18.5367
Salinity stress	F3	86	173.85	213.331	76.2159	5.81619	2.19459	176.85	12.3167	26.513	22.8715
Salinity stress	F3	87	167.987	210.6	66.4529	7.53609	3.24112	170.987	10.4849	28.1955	23.3908
Salinity stress	F3	88	182.294	201.361	57.5245	6.63155	4.18267	185.294	9.83127	21.3322	23.6347
Salinity stress	F3	89	165.875	217.243	56.3207	5.91614	4.35989	168.875	12.274	33.4291	23.8487
Salinity stress	F3	90	171.538	214.868	67.2999	6.2751	4.12164	174.538	9.04879	18.2915	13.6013
Salinity stress	F3	91	165.559	215.908	59.6456	6.48102	3.68758	168.559	12.1373	31.7534	22.0726
Salinity stress	F3	92	171.232	211.402	59.7611	5.9336	3.89237	174.232	13.0565	15.4124	15.5734
Salinity stress	F3	93	168.695	209.851	65.0362	6.94215	4.07108	171.695	8.11591	28.2437	19.3431
Salinity stress	F3	94	174.467	216.584	63.3274	7.18454	0.362501	177.467	9.46095	22.7892	22.0426
Salinity stress	F3	95	173.192	209.389	59.8247	6.37352	4.08789	176.192	12.334	29.6798	27.9627
Salinity stress	F3	96	168.558	208.876	64.4079	7.08409	4.50855	171.558	13.8645	24.3245	18.972
Salinity stress	F3	97	172.997	210.651	44.4049	6.66257	2.59842	175.997	12.0082	12.6939	26.5771
Salinity stress	F3	98	167.044	213.426	67.3336	6.83639	2.24458	170.044	11.2905	17.682	15.6201
Salinity stress	F3	99	167.664	210.285	70.0229	5.99347	2.1638	170.664	9.13364	19.1069	28.7931
Salinity stress	F3	100	173.714	200.084	77.3451	7.29138	3.20768	176.714	12.8931	32.5593	19.8504
Salinity stress	F3	101	171.122	221.645	51.6257	6.65953	3.02774	174.122	10.4326	27.2422	23.2126
Salinity stress	F3	102	174.556	217.813	49.8478	5.9021	3.90227	177.556	10.9532	22.0115	29.4828
Salinity stress	F3	103	172.027	208.931	64.0957	6.37216	2.1612	175.027	9.40758	4.91673	23.8821
Salinity stress	F3	104	172.504	218.843	55.3633	6.90455	3.57823	175.504	10.2856	19.5553	25.353
Salinity stress	F3	105	175.187	207.946	57.6497	8.12201	3.30555	178.187	10.8095	25.4683	26.8454
Salinity stress	F3	106	167.009	203.472	50.1118	7.13281	3.32709	170.009	10.659	26.1537	23.388
Salinity stress	F3	107	175.493	208.759	60.2907	6.60326	3.2793	178.493	9.34405	19.4618	22.7614
Salinity stress	F3	108	179.312	207.535	60.6801	5.68228	3.85128	182.312	13.0114	25.4718	18.5095
Salinity stress	F3	109	172.739	211.093	55.7868	6.65378	2.05492	175.739	9.53111	34.141	14.4809
Salinity stress	F3	110	178.403	210.145	61.4273	5.87338	2.68503	181.403	8.24622	20.8273	12.6634
Salinity stress	F3	111	177.013	219.494	62.505	6.22968	3.54565	180.013	11.1994	17.9307	21.6463
Salinity stress	F3	112	174.017	211.186	71.5752	6.17545	2.74314	177.017	8.76383	23.7416	20.1507
Salinity stress	F3	113	177.387	205.669	51.3042	7.72252	3.31676	180.387	9.5854	27.0554	22.8072
Salinity stress	F3	114	179.845	212.778	60.0334	7.88193	1.2956	182.845	11.1023	12.3436	19.0281
Salinity stress	F3	115	178.008	205.474	68.1549	7.94632	4.23749	181.008	11.4214	32.3048	26.4584
Salinity stress	F3	116	169.579	212.669	66.818	6.49372	3.23077	172.579	9.71599	24.2063	18.6988
Salinity stress	F3	117	170.496	213.63	74.0177	6.12363	3.66313	173.496	10.0447	25.6712	16.6346
Salinity stress	F3	118	178.698	209.338	73.5909	6.16465	2.4401	181.698	9.54157	11.7175	18.0012
Salinity stress	F3	119	172.88	204.561	70.8664	7.21924	2.78735	175.88	13.0494	32.2526	22.7507
Salinity stress	F3	120	160.417	214.557	58.6241	6.22324	3.33157	163.417	10.2464	25.4383	21.6101
Salinity stress	F3	121	169.384	203.013	71.3317	6.0916	4.06087	172.384	12.8981	11.2026	24.1353
Salinity stress	F3	122	174.766	202.809	67.9057	6.40849	3.04217	177.766	12.1614	17.6573	22.2027
Salinity stress	F3	123	172.659	201.388	78.703	6.44337	4.4351	175.659	10.0818	18.1626	13.8832
Salinity stress	F3	124	168.62	218.04	51.1821	7.49552	1.68618	171.62	11.1748	23.5869	18.754
Salinity stress	F3	125	170.465	218.394	64.8808	6.57771	3.83388	173.465	11.3321	23.7492	21.2742
Salinity stress	F3	126	176.983	200.578	71.1628	5.52866	3.15902	179.983	11.9825	20.3789	27.3345
Salinity stress	F3	127	172.212	220.447	63.0103	6.42644	3.23727	175.212	10.6785	19.4575	22.8303
Salinity stress	F3	128	167.004	208.772	65.7077	5.94443	2.92737	170.004	13.0187	22.5694	27.2454
Salinity stress	F3	129	172.329	210.111	61.7445	7.33194	3.73498	175.329	10.05	20.5978	20.0716
Salinity stress	F3	130	168.981	207.854	59.1101	7.04613	3.78382	171.981	9.67151	39.5046	30.382
Salinity stress	F3	131	172.026	210.807	67.6941	7.46225	4.07792	175.026	8.82192	34.7869	29.7909
Salinity stress	F3	132	170.692	210.243	66.2519	6.44877	3.86963	173.692	11.6212	25.4465	22.033
Salinity stress	F3	133	175.836	217.037	55.8913	6.03702	1.94856	178.836	13.6031	25.9328	22.5961
Salinity stress	F3	134	175.427	205.979	64.975	7.96539	4.51739	178.427	10.8787	11.2853	23.1158
Salinity stress	F3	135	168.731	208.45	55.4117	6.82749	3.41614	171.731	10.754	17.5315	26.7837
Salinity stress	F3	136	179.751	208.662	58.8578	7.06161	2.86282	182.751	12.6238	27.8294	14.597
Salinity stress	F3	137	167.278	209.586	75.9992	7.00618	3.53827	170.278	10.1705	28.0065	24.794
Salinity stress	F3	138	167.769	222.231	66.0464	6.35054	2.56884	170.769	9.91216	24.7608	21.1591
Salinity stress	F3	139	162.247	206.233	57.27	6.63667	2.6573	165.247	15.3264	13.9532	20.4599
Salinity stress	F3	140	177.251	206.264	62.7044	6.21406	3.08792	180.251	10.5623	33.9409	21.2437
Salinity stress	F3	141	168.693	202.236	59.3601	5.80083	3.23024	171.693	10.303	18.2539	24.1685
Salinity stress	F3	142	165.681	208.699	57.3468	7.67011	1.84679	168.681	11.4608	22.7402	20.6393
Salinity stress	F3	143	169.267	210.312	67.3478	6.90079	4.03384	172.267	11.6399	19.3513	19.2491
Salinity stress	F3	144	169.328	203.091	60.6312	6.79699	4.22149	172.328	11.7861	21.0145	20.3759
Salinity stress	F3	145	168.613	218.818	57.8057	6.77659	2.90317	171.613	10.61	16.5018	24.5897
Salinity stress	F3	146	169.391	219.346	56.2691	6.82813	2.38784	172.391	10.3732	24.8767	19.7861
Salinity stress	F3	147	162.841	215.802	69.158	7.24735	3.85123	165.841	10.9474	27.9792	22.717
Salinity stress	F3	148	171.446	209.933	72.2485	7.40418	3.31047	174.446	14.1007	21.9618	23.2711
Salinity stress	F3	149	176.665	221.815	65.9369	7.02066	3.6321	179.665	9.8888	25.8228	21.8588
Salinity stress	F3	150	170.577	207.176	66.1455	6.82932	3.10074	173.577	10.8984	25.5208	21.8863
Salinity stress	F3	151	167.772	216.102	60.2078	7.09228	3.53661	170.772	13.2942	16.8046	22.8387
Salinity stress	F3	152	167.796	205.165	59.7509	5.6274	2.75294	170.796	10.9961	16.3377	32.4481
Salinity stress	F3	153	176.406	215.975	51.4151	6.40913	2.84876	179.406	9.97436	11.0457	20.9495
Salinity stress	F3	154	168.654	205.814	56.6246	7.14262	3.03803	171.654	9.61442	23.0888	20.4952
Salinity stress	F3	155	177.54	208.456	66.6179	6.32806	3.71392	180.54	13.9831	18.3788	27.8324
Salinity stress	F3	156	171.452	200.707	72.5411	7.05726	2.42524	174.452	11.1335	16.5799	19.6817
Salinity stress	F3	157	169.589	223.872	72.6678	6.5475	3.78421	172.589	10.0775	6.89928	26.2404
Salinity stress	F3	158	168.961	198.315	56.794	7.05686	1.98754	171.961	7.53524	40.6506	27.4931
Salinity stress	F3	159	175.657	210.049	49.88	7.00931	2.57783	178.657	11.0733	32.0808	20.6701
Salinity stress	F3	160	170.911	222.421	64.452	6.18837	4.3075	173.911	9.76294	20.2968	18.0795
Salinity stress	F3	161	165.084	196.141	72.1456	5.58832	3.46753	168.084	14.7537	15.8895	19.1603
Salinity stress	F3	162	172.621	208.244	62.1148	6.15916	3.99413	175.621	12.9256	30.0828	18.5472
Salinity stress	F3	163	176.292	213.437	64.0614	6.6405	4.16281	179.292	11.0073	27.7909	24.2037
Salinity stress	F3	164	170.166	205.922	54.1311	6.82998	3.86598	173.166	10.6973	9.3104	18.6665
Salinity stress	F3	165	173.224	207.002	65.4406	7.85332	3.81457	176.224	14.0896	26.8859	27.3883
Salinity stress	F3	166	159.187	202.829	52.5103	5.71727	4.35281	162.187	10.7586	29.6592	19.5068
Salinity stress	F3	167	169.791	207.91	66.7917	7.20209	2.31422	172.791	11.9166	28.2995	26.3978
Salinity stress	F3	168	173.577	212.384	70.0701	7.03742	4.66578	176.577	12.4082	19.9944	20.1805
Salinity stress	F3	169	172.589	211.465	51.2955	6.95005	3.87577	175.589	12.0317	19.7403	22.6969
Salinity stress	F3	170	168.338	208.488	70.1459	6.14611	1.64853	171.338	11.4196	32.1823	23.8829
Salinity stress	F3	171	173.313	201.774	55.4997	5.91632	3.13718	176.313	11.8044	25.1344	23.418
Salinity stress	F3	172	170.231	208.2	52.0703	6.09984	1.70901	173.231	11.4082	29.1331	21.5458
Salinity stress	F3	173	173.509	207.598	65.7446	6.94733	2.0563	176.509	12.0144	20.5762	24.5233
Salinity stress	F3	174	169.935	201.371	63.4332	6.99053	4.24941	172.935	12.8758	23.782	20.1623
Salinity stress	F3	175	166.255	219.381	71.6268	5.86953	3.05754	169.255	9.08225	22.0188	17.4214
Salinity stress	F3	176	176.292	213.437	64.0614	6.6405	4.16281	179.292	11.0073	27.7909	24.2037
Salinity stress	BC1	1	178.111	205.166	67.6825	9.1618	3.37915	181.111	12.651	35.9143	21.9281
Salinity stress	BC1	2	164.584	221.985	67.068	8.42656	3.36742	167.584	11.1194	35.1563	32.3244
Salinity stress	BC1	3	168.152	216.874	65.5191	8.3722	3.46454	171.152	11.5992	39.8194	24.7238
Salinity stress	BC1	4	181.656	216.416	59.8964	8.52891	3.77999	184.656	11.5948	44.2075	17.2849
Salinity stress	BC1	5	167.355	211.333	64.0935	7.76205	3.71596	170.355	12.5246	35.329	22.3977
Salinity stress	BC1	6	169.127	209.911	71.9565	8.51963	3.04884	172.127	9.61994	36.7932	15.9914
Salinity stress	BC1	7	162.199	212.813	54.8484	9.15314	4.52457	165.199	11.2177	41.7453	27.8923
Salinity stress	BC1	8	165.957	211.154	66.1473	8.68295	3.21854	168.957	11.538	43.0252	26.8891
Salinity stress	BC1	9	175.852	211.167	69.5267	9.21148	3.36881	178.852	9.10329	33.6388	28.0731
Salinity stress	BC1	10	168.394	209.514	72.3036	9.5275	3.22214	171.394	11.2723	33.6644	22.0043
Salinity stress	BC1	11	169.951	212.482	70.6082	9.09239	3.05007	172.951	10.1713	36.6908	31.2029
Salinity stress	BC1	12	175.12	210.645	65.6453	9.29225	3.39553	178.12	10.7615	35.4822	25.3081
Salinity stress	BC1	13	182.85	224.99	66.7135	7.91188	3.23749	185.85	12.8727	34.3505	18.7902
Salinity stress	BC1	14	171.365	225.825	59.2174	8.08899	3.76207	174.365	9.89843	40.5289	35.9541
Salinity stress	BC1	15	187.079	214.746	60.5978	8.70567	3.65764	190.079	11.3026	27.6004	30.2807
Salinity stress	BC1	16	176.709	215.317	62.0289	8.42426	3.17107	179.709	10.8817	33.8771	31.4194
Salinity stress	BC1	17	171.077	206.745	63.7075	8.03169	3.80079	174.077	11.3655	43.6293	18.2419
Salinity stress	BC1	18	168.273	215.609	69.1973	9.04167	3.56208	171.273	9.41789	40.7451	25.4163
Salinity stress	BC1	19	177.977	208.683	67.5053	8.54981	3.18154	180.977	10.8277	31.2939	19.7041
Salinity stress	BC1	20	169.882	216.648	59.994	8.81074	3.72324	172.882	11.5649	34.111	24.9671
Salinity stress	BC1	21	170.649	204.13	71.6754	8.43854	3.74104	173.649	14.1191	38.9083	21.7534
Salinity stress	BC1	22	173.374	226.102	62.3117	8.53188	3.19913	176.374	9.96622	28.9257	26.8565
Salinity stress	BC1	23	171.613	209.726	62.5293	8.48571	3.54714	174.613	10.9136	33.9024	21.8427
Salinity stress	BC1	24	173.424	200.804	66.6387	8.20091	3.46747	176.424	10.5938	36.7157	29.2606
Salinity stress	BC1	25	169.069	226.092	66.4401	8.48496	3.41158	172.069	11.1974	40.6631	26.6724
Salinity stress	BC1	26	168.872	222.877	69.104	8.56016	3.71253	171.872	10.9246	35.3356	26.4549
Salinity stress	BC1	27	171.839	213.906	66.5114	8.36897	3.87985	174.839	12.3991	39.4809	22.0567
Salinity stress	BC1	28	173.685	217.075	54.3516	8.65586	3.46871	176.685	11.0123	31.7349	23.0581
Salinity stress	BC1	29	172.471	204.922	73.1016	8.37691	3.75021	175.471	10.4571	30.3204	22.0559
Salinity stress	BC1	30	167.649	218.39	54.7878	8.2487	3.37003	170.649	13.5372	38.2692	26.3216
Salinity stress	BC2	1	179.91	221.752	52.7895	6.22218	4.0687	182.91	13.1835	37.2681	35.3033
Salinity stress	BC2	2	175.062	215.801	56.4746	7.47108	3.42305	178.062	10.4361	25.0063	29.4158
Salinity stress	BC2	3	177.217	215.891	55.203	6.43595	2.6098	180.217	11.8619	41.3274	32.2853
Salinity stress	BC2	4	177.144	220.363	64.1312	6.01567	3.30224	180.144	13.1637	34.0681	29.459
Salinity stress	BC2	5	174.304	211.159	61.9091	6.24476	3.46767	177.304	12.9182	39.566	35.9131
Salinity stress	BC2	6	176.309	219.628	59.4267	5.6028	4.01744	179.309	13.4822	40.055	28.1309
Salinity stress	BC2	7	170.832	220.714	73.6291	6.58238	3.15919	173.832	10.7617	37.611	32.1456
Salinity stress	BC2	8	173.095	223.895	66.1564	6.04798	3.29652	176.095	10.1325	29.6921	32.6589
Salinity stress	BC2	9	174.504	215.345	50.5921	6.93836	3.4042	177.504	7.89005	32.2714	31.4508
Salinity stress	BC2	10	173.263	213.445	57.4934	6.87034	3.50806	176.263	10.9153	34.6092	25.6049
Salinity stress	BC2	11	176.432	209.06	51.4894	6.33454	3.32599	179.432	9.70678	36.3837	26.2882
Salinity stress	BC2	12	168.664	209.766	66.8552	6.57979	3.60367	171.664	12.6703	30.0566	25.858
Salinity stress	BC2	13	164.394	212.615	59.7328	6.39333	3.24007	167.394	11.9869	31.2738	28.3801
Salinity stress	BC2	14	172.403	223.33	57.5793	6.93425	3.13053	175.403	13.9421	39.4843	35.8505
Salinity stress	BC2	15	173.002	219.989	52.0814	5.79663	3.8618	176.002	10.544	35.9171	30.8382
Salinity stress	BC2	16	176.797	214.755	59.6956	6.43997	3.67032	179.797	11.0894	37.0046	23.7741
Salinity stress	BC2	17	170.451	216.693	68.9629	5.26357	3.23927	173.451	11.8189	37.1726	23.4679
Salinity stress	BC2	18	175.852	221.335	67.4559	6.05133	3.48277	178.852	14.6051	29.8442	31.7116
Salinity stress	BC2	19	172.963	220.758	64.2004	5.26115	3.35749	175.963	11.0506	36.8124	23.6823
Salinity stress	BC2	20	178.426	211.345	50.8607	5.42446	3.31517	181.426	11.9176	46.7291	25.626
Salinity stress	BC2	21	181.735	209.869	55.6269	6.60094	3.06062	184.735	10.7855	29.8169	31.5042
Salinity stress	BC2	22	175.483	220.358	73.8773	6.90969	3.34767	178.483	10.9084	36.908	24.0298
Salinity stress	BC2	23	175.769	216.211	80.2997	5.91714	3.50841	178.769	11.7874	37.2441	27.5006
Salinity stress	BC2	24	171.046	212.374	62.9753	5.35018	3.76166	174.046	10.9736	36.6114	24.4813
Salinity stress	BC2	25	177.071	205.379	60.7405	6.47886	3.93631	180.071	11.0887	35.0924	33.6814
Salinity stress	BC2	26	169.069	216.181	59.2683	6.95091	2.60301	172.069	12.9098	39.502	28.2609
Salinity stress	BC2	27	181.742	224.65	67.2818	5.77733	3.02683	184.742	11.4276	45.7598	29.9193
Salinity stress	BC2	28	175.367	222.798	54.5838	6.45463	3.59598	178.367	11.8592	37.5344	30.0964
Salinity stress	BC2	29	176.687	223.794	70.7274	6.31247	3.04333	179.687	9.64312	28.534	29.2461
Salinity stress	BC2	30	178.749	227.194	60.1351	6.11948	2.78574	181.749	12.7273	41.5729	25.8035
