# Supplementary material for: Genetic analysis of salinity tolerance in wheat (Triticum aestivum L.)
Source: PLoS One. 2022 Mar 17;17(3):e0265520. doi: 10.1371/journal.pone.0265520 (PMC8929587; doi:10.1371/journal.pone.0265520)
Supplement: S2 Table — (XLSX) [file pone.0265520.s002.xlsx]

## Sheet: physiological traits
Environment	Generation	Sample	Na	K	K/Na	RWC	Tchl	Car	SPAD	FLA
Normal	P1	1	0.0690961	1.98582	28.7399	80.9963	0.64255	0.156773	47.7526	156.449
Normal	P1	2	0.067204	1.70865	25.4248	85.1244	0.642685	0.166653	48.4455	149.357
Normal	P1	3	0.0673674	1.92805	28.62	76.4011	0.637252	0.15936	48.5989	131.551
Normal	P1	4	0.0498445	1.49216	29.9363	82.967	0.632202	0.151272	47.3812	157.196
Normal	P1	5	0.0691681	1.86574	26.974	79.834	0.620752	0.149518	49.3396	135.251
Normal	P1	6	0.0555331	1.86541	33.591	80.1636	0.663104	0.14553	47.1098	161.038
Normal	P1	7	0.0346813	2.05821	59.3464	85.2509	0.63468	0.128748	48.2817	156.239
Normal	P1	8	0.0255092	1.99946	78.3819	82.1868	0.638155	0.158044	48.594	155.124
Normal	P1	9	0.019858	1.91635	96.5025	84.4125	0.658881	0.14497	49.7086	137.574
Normal	P1	10	0.0654848	1.70362	26.0155	82.9711	0.643592	0.141267	48.3982	158.734
Normal	P2	1	0.11712	1.45994	12.4654	83.406	0.657122	0.145009	52.8151	74.5913
Normal	P2	2	0.222477	1.71699	7.71761	90.1627	0.676857	0.15571	52.3072	101.224
Normal	P2	3	0.119335	1.45407	12.1848	98.7101	0.689422	0.137576	53.4795	112.389
Normal	P2	4	0.196215	1.61488	8.23013	77.1714	0.620666	0.128251	53.1977	91.6812
Normal	P2	5	0.0881672	2.34466	26.5933	90.7045	0.670808	0.13331	54.1298	106.518
Normal	P2	6	0.127383	1.75338	13.7647	87.3125	0.653905	0.136384	51.722	126.49
Normal	P2	7	0.103655	1.67889	16.1969	84.249	0.660454	0.146698	54.5108	112.471
Normal	P2	8	0.110866	1.71666	15.4841	97.5747	0.621669	0.149981	54.9204	94.2388
Normal	P2	9	0.141447	2.30477	16.2942	89.324	0.681185	0.152445	54.4011	92.4278
Normal	P2	10	0.127525	1.6884	13.2397	87.6012	0.680694	0.142131	52.2088	74.9159
Normal	F1	1	0.08938	1.83818	20.5659	80.9071	0.583464	0.144875	47.5334	120.024
Normal	F1	2	0.110523	1.80168	16.3014	85.5062	0.594486	0.129768	49.2368	149.505
Normal	F1	3	0.113143	1.88788	16.6858	81.5	0.638953	0.129976	50.0101	108.766
Normal	F1	4	0.1122	1.68133	14.9852	83.6902	0.602205	0.133484	49.0669	116.056
Normal	F1	5	0.116792	1.73417	14.8484	84.3656	0.573242	0.128583	51.7831	116.253
Normal	F1	6	0.122227	1.80786	14.7911	89.1375	0.600356	0.135477	49.5288	128.346
Normal	F1	7	0.113214	2.08831	18.4456	83.8171	0.611563	0.1372	49.2237	96.1139
Normal	F1	8	0.124672	1.87392	15.0308	84.1573	0.604135	0.136472	49.0534	115.851
Normal	F1	9	0.126911	1.46765	11.5644	84.2011	0.596333	0.139342	48.6319	112.167
Normal	F1	10	0.0892787	1.90003	21.282	86.6472	0.596227	0.150069	51.4931	113.101
Normal	F2	1	0.0814872	2.07255	25.434	83.7553	0.996382	0.130904	46.0442	79.8693
Normal	F2	2	0.00329702	1.75676	532.834	79.6821	0.828823	0.169098	47.469	72.6986
Normal	F2	3	0.0959564	2.09454	21.8281	100.818	0.833841	0.179735	44.0618	91.8624
Normal	F2	4	0.064836	1.75806	27.1155	78.9551	0.738761	0.166931	52.5026	91.4242
Normal	F2	5	0.0297652	1.86919	62.7978	95.4221	0.768771	0.11141	46.4735	91.0905
Normal	F2	6	0.0689229	1.20717	17.5148	75.2159	0.734033	0.261258	47.0431	154.987
Normal	F2	7	0.0890296	2.0279	22.7778	74.5276	0.597743	0.245648	47.8485	141.398
Normal	F2	8	0.0562297	1.67009	29.7012	84.3351	1.05912	0.189855	46.7389	89.5713
Normal	F2	9	0.016717	1.74135	104.166	96.9688	0.994649	0.262796	50.9387	71.607
Normal	F2	10	0.0558993	2.15448	38.5422	91.9446	0.963138	0.233261	49.9049	126.917
Normal	F2	11	0.0675444	1.87323	27.7332	90.853	0.923891	0.297401	46.4556	110.568
Normal	F2	12	0.0902376	1.74191	19.3036	74.2949	0.874443	0.15827	51.2565	124.528
Normal	F2	13	0.0958263	1.98809	20.7468	81.2256	0.828048	0.192238	46.1978	113.516
Normal	F2	14	-0.000385778	1.00995	-2617.97	87.4526	0.694299	0.245143	46.4002	115.962
Normal	F2	15	0.0636962	2.14034	33.6023	91.4266	0.682726	0.149246	49.0134	157.919
Normal	F2	16	0.0644016	1.76353	27.3833	90.7999	0.838584	0.182216	47.5366	109.016
Normal	F2	17	0.0563801	2.01697	35.7746	74.3861	0.780869	0.199016	45.7326	96.6721
Normal	F2	18	0.014249	1.5932	111.811	107.366	0.859502	0.368307	43.8792	83.4141
Normal	F2	19	0.053684	1.82317	33.9612	91.5944	0.832279	0.231731	45.7397	121.148
Normal	F2	20	0.0514747	2.10722	40.9371	71.3832	0.545642	0.187911	46.6565	93.7588
Normal	F3	1	0.0625998	0.908598	14.5144	78.189	0.53783	0.203991	49.7964	128.976
Normal	F3	2	0.0768184	1.46444	19.0636	74.966	0.781183	0.229696	49.021	118.918
Normal	F3	3	0.0531153	1.54678	29.1212	89.6686	0.57825	0.124488	47.6228	106.575
Normal	F3	4	0.1126	1.76456	15.671	86.6474	0.622879	0.142859	47.1011	104.084
Normal	F3	5	0.0167304	1.83357	109.595	80.1041	0.749302	0.148939	45.5245	92.4892
Normal	F3	6	0.110927	1.68202	15.1634	68.8033	0.714403	0.194393	46.0217	113.445
Normal	F3	7	0.0522085	1.45505	27.87	74.3246	0.892265	0.138956	47.011	80.4553
Normal	F3	8	0.0840438	1.74065	20.7112	79.3176	0.493469	0.174777	46.0137	72.9785
Normal	F3	9	0.0662078	1.30937	19.7766	80.2405	0.484584	0.225949	45.869	116.425
Normal	F3	10	0.0522351	1.75509	33.5999	85.9778	0.74491	0.133276	49.3171	89.0489
Normal	F3	11	0.0719568	1.79659	24.9676	94.0146	0.720588	0.231648	46.9602	97.3411
Normal	F3	12	0.0488506	1.83631	37.5903	71.8988	0.782472	0.179606	48.189	98.8831
Normal	F3	13	0.0448668	1.26022	28.088	87.5591	0.609748	0.15104	44.8738	64.8676
Normal	F3	14	0.0328302	1.07773	32.8273	89.5306	0.520869	0.209894	52.3889	94.7097
Normal	F3	15	0.110669	1.59196	14.3849	80.5877	0.511655	0.138991	47.9147	122.501
Normal	F3	16	0.0698339	1.70277	24.3832	92.922	0.743923	0.0673983	43.8034	84.4807
Normal	F3	17	0.0415695	1.81614	43.6892	83.4838	0.729488	0.238975	45.9379	80.4836
Normal	F3	18	0.085442	1.69082	19.7891	79.889	0.700251	0.217221	43.6231	79.45
Normal	F3	19	0.000769862	1.86544	2423.09	90.4584	0.527753	0.121016	43.4179	87.8008
Normal	F3	20	0.0776269	1.703	21.9382	87.4727	0.814108	0.264984	50.5194	94.5374
Normal	F3	21	0.0861452	1.81416	21.0593	85.3924	0.634073	0.156662	48.9708	143.288
Normal	F3	22	0.0889324	1.3561	15.2486	86.4769	0.742902	0.210985	47.134	71.2668
Normal	F3	23	0.0354122	1.42907	40.3553	88.1181	0.68818	0.244388	49.1703	83.3934
Normal	F3	24	0.0626677	1.64269	26.2126	83.8995	0.570848	0.120757	47.5514	99.371
Normal	F3	25	0.0486934	2.03974	41.8894	96.8239	0.722114	0.088611	48.9548	98.2582
Normal	F3	26	0.056584	1.80168	31.8407	66.7598	0.694875	0.129355	47.9225	71.7091
Normal	F3	27	0.0189277	1.8238	96.356	90.9151	0.897737	0.130363	45.8338	123.319
Normal	F3	28	0.00933769	1.6413	175.772	85.1664	0.570054	0.154844	49.8216	91.6006
Normal	F3	29	0.0939444	1.40815	14.9892	79.9538	0.732267	0.143625	45.0359	111.731
Normal	F3	30	-0.00189681	1.84106	-970.609	95.0606	0.815441	0.24952	47.6361	45.5011
Normal	F3	31	0.0753178	1.85022	24.5655	78.6703	0.74282	0.168507	48.5653	86.8302
Normal	F3	32	0.0459073	1.61823	35.2499	78.0676	0.54596	0.185811	46.9222	87.68
Normal	F3	33	0.0961493	1.48822	15.4782	78.9094	0.455553	0.178957	46.1161	101.155
Normal	F3	34	0.0464336	1.93562	41.6856	79.4425	0.601286	0.127367	44.7857	106.354
Normal	F3	35	0.0676469	1.49209	22.0571	89.7053	0.715598	0.23211	46.7416	115.284
Normal	F3	36	0.0334348	1.54539	46.2212	79.0087	0.64005	0.118601	50.0212	77.9525
Normal	F3	37	0.0802012	1.9233	23.981	78.6578	0.716303	0.232803	49.8691	99.7166
Normal	F3	38	0.0371944	1.26388	33.9803	97.6422	0.831888	0.0857175	46.6966	119.907
Normal	F3	39	0.0545988	2.0031	36.6875	98.3212	0.574013	0.206482	47.2767	110.653
Normal	F3	40	0.0485038	1.43299	29.5438	94.8756	0.688448	0.177739	50.8489	93.9509
Normal	F3	41	0.0980891	1.537	15.6694	96.2547	0.800196	0.263348	49.7461	56.6838
Normal	F3	42	0.0824035	1.18383	14.3663	92.2738	0.687622	0.15648	53.8692	59.6767
Normal	F3	43	0.0620369	1.27516	20.5548	88.9167	0.667967	0.15507	45.4745	112.373
Normal	F3	44	0.0665977	2.02545	30.4132	86.872	0.738974	0.177555	47.7019	116
Normal	F3	45	0.0420019	0.945459	22.5099	93.5299	0.775492	0.226163	48.7943	94.8262
Normal	F3	46	0.0694016	2.02439	29.1693	89.0559	0.632979	0.209968	44.517	96.0791
Normal	F3	47	0.0410042	1.92924	47.0498	85.9701	0.76235	0.172982	47.4221	74.4281
Normal	F3	48	0.0766737	1.89247	24.6821	87.5713	0.833908	0.270872	46.4784	95.5509
Normal	F3	49	0.0565591	1.47326	26.0482	86.8128	0.559025	0.265303	51.6264	106.944
Normal	F3	50	0.0531236	1.247	23.4736	76.0491	0.700073	0.203659	45.1519	83.2326
Normal	F3	51	0.0340531	1.74304	51.1859	83.6313	0.522561	0.122843	47.6588	116.8
Normal	F3	52	0.0876745	1.38493	15.7962	90.7131	0.438031	0.12857	50.5517	90.9642
Normal	F3	53	0.0389046	1.26775	32.5861	76.8587	0.776334	0.225393	50.168	104.641
Normal	F3	54	0.0356366	1.50978	42.3659	82.4016	0.951899	0.199036	48.6332	105.799
Normal	F3	55	0.0584282	1.5295	26.1775	95.164	0.759039	0.120495	45.9486	86.5111
Normal	F3	56	0.104617	1.59827	15.2774	65.6854	0.739111	0.135254	45.956	108.472
Normal	F3	57	0.0785028	1.87601	23.8974	85.5174	0.66705	0.202468	42.972	80.8687
Normal	F3	58	0.0541669	1.93382	35.7011	83.9812	0.5265	0.253158	50.4175	101.983
Normal	F3	59	0.0425917	1.69331	39.7568	87.2131	0.570013	0.145207	44.2418	98.4724
Normal	F3	60	0.0920044	1.4556	15.821	85.3098	0.562321	0.183958	46.1235	111.065
Normal	F3	61	0.0364536	1.31864	36.1733	76.4025	0.837243	0.163145	46.1724	89.4148
Normal	F3	62	0.0597053	1.94998	32.6601	72.5646	0.616579	0.149542	50.0902	84.666
Normal	F3	63	0.0950878	1.96735	20.6898	73.627	0.629169	0.138299	45.6741	121.973
Normal	F3	64	0.0234113	2.18521	93.34	70.7519	0.600762	0.0773862	41.675	91.601
Normal	F3	65	0.0578821	1.25972	21.7636	81.016	0.761858	0.117701	48.8693	95.8885
Normal	F3	66	0.0980455	1.59645	16.2827	84.2426	0.840652	0.169397	45.3881	119.699
Normal	F3	67	0.119136	1.75783	14.7547	86.7194	0.823026	0.15014	46.2964	117.753
Normal	F3	68	0.070813	1.72479	24.357	85.7341	0.699352	0.145139	48.0336	70.7382
Normal	F3	69	0.0719276	1.30333	18.1201	96.2601	0.64882	0.228295	43.7551	70.6494
Normal	F3	70	0.0401635	1.67222	41.6352	75.5851	0.718921	0.151119	44.3707	69.4938
Normal	F3	71	0.0380591	1.47168	38.6681	87.2402	0.522387	0.162291	46.0175	88.5735
Normal	F3	72	0.0218017	2.16519	99.313	79.2551	0.691444	0.133227	53.911	101.028
Normal	F3	73	0.0711941	1.18639	16.6641	80.9792	0.697318	0.211052	49.3083	102.109
Normal	F3	74	0.0802631	1.30969	16.3175	75.101	0.591301	0.175663	48.7733	78.9475
Normal	F3	75	0.00911306	1.63481	179.392	78.1319	0.73633	0.180176	51.0194	126.693
Normal	F3	76	0.0702482	1.68843	24.0352	84.0883	0.638245	0.212817	43.5308	91.2475
Normal	F3	77	0.0444418	1.37033	30.8343	75.6849	0.772978	0.165341	45.9666	86.8102
Normal	F3	78	0.0794867	1.94223	24.4347	82.3613	0.667357	0.255217	51.6724	103.532
Normal	F3	79	0.041173	1.45093	35.2399	81.7129	0.724127	0.103557	51.0594	95.4991
Normal	F3	80	0.0512912	1.77113	34.5309	77.8342	0.543635	0.15598	46.4274	105.465
Normal	F3	81	0.0684313	1.64739	24.0736	82.0861	0.567557	0.225893	45.2189	53.0009
Normal	F3	82	0.113893	1.72133	15.1136	96.4747	0.636167	0.0909772	51.0971	127.355
Normal	F3	83	0.0803379	1.76413	21.9589	79.0903	0.674006	0.121481	49.2714	119.775
Normal	F3	84	0.0264645	1.1121	42.0226	91.4759	0.560438	0.0642315	46.633	106.85
Normal	F3	85	0.00459248	1.53907	335.129	76.63	0.720283	0.226632	47.9427	112.019
Normal	F3	86	0.0570128	2.40179	42.1272	80.5845	0.66891	0.10849	47.7335	91.1655
Normal	F3	87	0.0608049	1.60925	26.4658	80.0434	0.576596	0.225833	49.4472	76.0424
Normal	F3	88	0.107866	1.52996	14.1839	108.045	0.657348	0.205352	46.4001	83.3581
Normal	F3	89	0.127337	1.6348	12.8383	80.6868	0.655232	0.169975	50.1947	107.893
Normal	F3	90	0.0427531	1.65947	38.8153	83.2412	0.769711	0.150703	46.7022	116.706
Normal	F3	91	0.0420246	1.11517	26.5362	102.004	0.654082	0.0373057	42.5118	91.3412
Normal	F3	92	0.0471959	1.5948	33.791	79.7979	0.591125	0.217374	48.6652	120.964
Normal	F3	93	0.0869408	1.48153	17.0407	73.7965	0.523428	0.186201	45.7017	104.633
Normal	F3	94	0.0994056	1.25242	12.5991	82.9501	0.655826	0.202006	45.4739	81.665
Normal	F3	95	0.0852702	1.53182	17.9643	78.1469	0.55147	0.130521	48.4827	93.1425
Normal	F3	96	0.100942	1.81448	17.9755	100.382	0.702379	0.147988	46.4833	124.705
Normal	F3	97	0.0760423	0.870496	11.4475	90.0389	0.665168	0.167394	51.3139	120.053
Normal	F3	98	0.0623986	1.59957	25.6347	85.1539	0.727982	0.144095	45.6418	114.822
Normal	F3	99	0.075847	1.84312	24.3005	92.3646	0.554196	0.149831	45.2096	126.013
Normal	F3	100	0.0530905	0.863204	16.2591	88.6498	0.663324	0.0784598	43.1552	74.864
Normal	F3	101	0.0374919	1.8517	49.3894	77.2774	0.576032	0.0822654	45.903	75.838
Normal	F3	102	0.0689402	1.89579	27.4991	81.8108	0.570491	0.134752	43.7117	111.759
Normal	F3	103	0.0361874	1.47352	40.7192	93.8656	0.69761	0.154688	47.1757	120.293
Normal	F3	104	0.0926697	1.85618	20.0301	75.7864	0.728699	0.191953	44.5111	116.7
Normal	F3	105	0.0385573	1.79877	46.6518	74.8134	0.628367	0.164072	45.6997	78.8539
Normal	F3	106	0.0484358	1.0305	21.2757	72.4318	0.48192	0.135325	49.2415	98.4526
Normal	F3	107	0.0528301	1.54741	29.2903	86.5865	0.636885	0.0952613	47.1957	109.819
Normal	F3	108	0.105284	1.8256	17.3399	60.8433	0.598595	0.160186	50.1432	74.7164
Normal	F3	109	0.0709626	1.7455	24.5974	69.9128	0.642994	0.134957	43.0171	85.529
Normal	F3	110	0.0828723	1.63414	19.7188	80.8512	0.505726	0.205542	47.9354	77.9213
Normal	F3	111	0.0176304	1.3437	76.2151	79.3725	0.655242	0.130941	46.347	82.572
Normal	F3	112	0.0446301	1.98545	44.4868	77.6249	0.670244	0.147131	50.2655	96.0554
Normal	F3	113	0.0620825	1.55101	24.9831	76.5612	0.652311	0.188323	51.4674	82.083
Normal	F3	114	0.111864	0.866876	7.74938	87.8018	0.636954	0.1685	47.3288	79.3565
Normal	F3	115	0.0481292	1.35719	28.1989	101.591	0.716986	0.0771699	45.5572	85.1726
Normal	F3	116	0.0528533	1.88002	35.5706	80.1853	0.844848	0.0974107	46.8343	112.025
Normal	F3	117	0.103808	1.89516	18.2563	78.3625	0.524813	0.176276	46.6097	135.399
Normal	F3	118	0.0762611	1.23709	16.2218	70.8023	0.744103	0.13918	47.9001	98.466
Normal	F3	119	0.0491266	1.53336	31.2124	81.5475	0.78991	0.146247	47.8082	89.2598
Normal	F3	120	0.0122932	1.60023	130.172	86.8946	0.414087	0.20529	46.2549	58.3934
Normal	F3	121	0.091377	1.47739	16.1681	89.5703	0.625485	0.16002	47.851	68.5242
Normal	F3	122	0.078652	1.62481	20.6583	80.4833	0.494144	0.187705	46.0913	85.8369
Normal	F3	123	0.0274712	1.80433	65.6806	77.7318	0.726591	0.0740281	46.5786	112.817
Normal	F3	124	0.0723482	1.80947	25.0106	105.342	0.696466	0.163156	50.3082	115.69
Normal	F3	125	0.0120446	1.53422	127.378	86.1096	0.903279	0.212032	44.5697	70.258
Normal	F3	126	0.0765509	1.46927	19.1934	83.9341	0.807978	0.110566	45.5996	82.6872
Normal	F3	127	0.0522628	1.57101	30.0597	73.5112	0.692548	0.125699	49.4385	125.933
Normal	F3	128	0.0722097	1.39202	19.2775	65.3493	0.699083	0.0644814	42.1085	153.974
Normal	F3	129	0.0622997	1.74388	27.9918	82.8719	0.579948	0.217114	44.8283	102.78
Normal	F3	130	0.0888186	1.73701	19.5568	80.0985	0.573558	0.137927	49.2429	48.5016
Normal	F3	131	-0.00351837	1.41016	-400.799	88.7396	0.665651	0.146108	44.3845	99.9208
Normal	F3	132	0.0493878	1.27561	25.8284	72.0046	0.679587	0.183869	45.7825	83.3794
Normal	F3	133	0.0556896	1.67896	30.1485	64.2129	0.739651	0.100753	46.6678	90.4025
Normal	F3	134	0.048582	1.25002	25.7301	91.2795	0.773913	0.169121	51.1731	89.8685
Normal	F3	135	0.0591324	1.26074	21.3206	73.1969	0.724501	0.0919463	46.7687	153.601
Normal	F3	136	0.0456098	1.93271	42.3748	96.9279	0.676163	0.171936	50.1242	75.0708
Normal	F3	137	0.0697791	1.8634	26.7043	93.6967	0.736583	0.160097	48.1315	104.534
Normal	F3	138	0.0696222	1.87754	26.9675	67.0676	0.735491	0.227873	49.3199	107.383
Normal	F3	139	0.0772671	2.10397	27.2299	80.0689	0.590322	0.103801	47.8565	90.5875
Normal	F3	140	0.0828452	1.9755	23.8457	75.7453	0.700657	0.102407	45.1921	91.3515
Normal	F3	141	0.074842	1.70659	22.8025	85.3117	0.494401	0.141107	47.5526	109.697
Normal	F3	142	0.0234184	1.24381	53.1123	72.8389	0.639811	0.0729578	49.4491	95.3621
Normal	F3	143	0.0644126	1.56745	24.3345	88.5747	0.642568	0.182485	49.9129	93.271
Normal	F3	144	0.0660252	1.56104	23.6431	76.4979	0.720796	0.170793	50.268	118.662
Normal	F3	145	0.0441798	1.30748	29.5944	90.1351	0.602996	0.136303	52.6851	86.1056
Normal	F3	146	0.0510189	1.8839	36.9256	97.7404	0.743391	0.220072	46.8784	104.578
Normal	F3	147	0.0379705	2.01791	53.1441	91.3946	0.564499	0.192183	45.6821	98.9385
Normal	F3	148	0.0544468	1.96316	36.0564	89.8761	0.79017	0.152371	46.4298	97.1328
Normal	F3	149	0.0907826	1.64683	18.1403	84.4179	0.660417	0.106862	46.734	90.8995
Normal	F3	150	0.0406948	1.63848	40.2626	78.1161	0.867461	0.109313	48.3815	54.4696
Normal	F3	151	0.0210172	1.75905	83.6958	84.7272	0.60771	0.225657	47.3968	109.308
Normal	F3	152	0.0735345	1.61196	21.9211	71.4522	0.757845	0.202978	45.929	129.627
Normal	F3	153	0.0905905	1.97089	21.756	93.2923	0.666522	0.0851809	43.8306	95.9865
Normal	F3	154	0.0385515	1.29381	33.5607	87.7885	0.524241	0.210389	51.1699	87.7336
Normal	F3	155	0.027311	1.4956	54.7619	83.3086	0.799842	0.116084	46.5281	82.728
Normal	F3	156	0.0993367	1.37674	13.8593	91.1909	0.608323	0.144964	44.6356	99.5699
Normal	F3	157	0.0703516	1.56099	22.1883	87.4285	0.706466	0.287059	48.4308	72.1602
Normal	F3	158	0.0792542	0.923859	11.6569	71.5889	0.621108	0.217835	42.903	105.803
Normal	F3	159	0.0511538	1.25987	24.629	78.3605	0.757715	0.151547	48.5776	128.606
Normal	F3	160	0.0629074	1.1739	18.6607	77.8823	0.652117	0.198289	49.1046	87.4471
Normal	F3	161	0.0371261	1.88993	50.9058	96.5699	0.785349	0.154482	52.2454	131.429
Normal	F3	162	0.0434189	1.54335	35.5456	98.882	0.74536	0.196236	46.4149	92.9048
Normal	F3	163	0.0937704	1.55597	16.5934	85.3339	0.649593	0.225054	48.8184	100.019
Normal	F3	164	0.0790011	1.97327	24.9778	81.4798	0.756748	0.212182	47.3721	72.0688
Normal	F3	165	0.0690774	1.65388	23.9424	85.0229	0.747113	0.0716217	48.6142	75.3578
Normal	F3	166	0.0407549	1.31222	32.1979	64.6873	0.537913	0.153705	48.0466	115.6
Normal	F3	167	0.00781217	1.20772	154.595	85.9641	0.741045	0.104168	44.9635	105.711
Normal	F3	168	0.0578872	1.29297	22.3361	87.9071	0.593956	0.192287	47.0478	136.989
Normal	F3	169	0.0755193	1.77481	23.5014	83.3272	0.668961	0.254515	51.3086	89.3972
Normal	F3	170	0.0690256	1.42905	20.7032	82.407	0.744847	0.146291	46.934	114.742
Normal	F3	171	0.0738178	1.82277	24.6929	81.7928	0.748492	0.108743	47.8923	98.7601
Normal	F3	172	0.04033	1.99929	49.5732	76.8799	0.964623	0.0852689	45.7035	113.024
Normal	F3	173	0.0244609	1.97237	80.6335	89.1707	0.788425	0.177898	47.589	85.3438
Normal	F3	174	0.0268745	1.59674	59.4148	84.583	0.820076	0.200597	49.5387	101.31
Normal	F3	175	0.0407254	1.19893	29.4394	82.7042	0.687065	0.123496	48.7149	76.1459
Normal	F3	176	0.0690256	1.42905	20.7032	82.407	0.744847	0.146291	48.0466	115.6
Normal	BC1	1	0.0211225	2.15902	102.214	86.967	0.654808	0.148872	46.2517	141.436
Normal	BC1	2	0.0461009	2.11182	45.8086	85.8646	0.686426	0.15474	50.0257	141.96
Normal	BC1	3	0.077458	2.13022	27.5016	90.5842	0.636584	0.15286	50.1767	112.371
Normal	BC1	4	0.0552765	1.48901	26.9374	80.4003	0.615839	0.155406	50.7004	163.135
Normal	BC1	5	0.0642163	1.47319	22.941	88.2159	0.62807	0.143695	48.1646	161.404
Normal	BC1	6	0.0397555	1.61088	40.5196	85.8148	0.675313	0.153034	50.8398	156.265
Normal	BC1	7	0.0349859	1.5803	45.1696	87.5438	0.597869	0.120712	50.1067	132.353
Normal	BC1	8	0.0529374	1.72799	32.6421	82.2506	0.681906	0.105528	49.925	118.665
Normal	BC1	9	0.0403231	1.74806	43.3513	77.3741	0.640084	0.118703	50.2144	160.606
Normal	BC1	10	0.0505881	1.11489	22.0386	82.4367	0.630611	0.140813	49.1033	145.157
Normal	BC1	11	0.0676659	1.57704	23.3062	85.4422	0.649414	0.145233	51.113	148.167
Normal	BC1	12	0.052941	2.13302	40.2905	75.1221	0.586122	0.108783	51.1788	120.869
Normal	BC1	13	0.0448609	2.27638	50.7431	88.1141	0.671389	0.109423	47.8789	153.844
Normal	BC1	14	0.0531602	2.4093	45.3216	82.4757	0.676819	0.129003	49.2032	123.764
Normal	BC1	15	0.0600949	1.7636	29.3468	83.4258	0.590847	0.11956	49.0741	98.2183
Normal	BC1	16	0.0424993	1.66131	39.0903	77.9399	0.634857	0.135322	50.9633	125.405
Normal	BC1	17	0.0400257	2.07981	51.9618	89.8269	0.702088	0.136244	48.3257	147.615
Normal	BC1	18	0.0330734	2.11374	63.9107	79.1044	0.661217	0.173831	49.0849	108.133
Normal	BC1	19	0.0579434	1.98336	34.2293	82.6137	0.661695	0.141702	49.9344	147.947
Normal	BC1	20	0.0593834	1.21786	20.5084	83.2006	0.648155	0.149988	49.4406	104.559
Normal	BC2	1	0.0666011	1.54097	23.1374	89.0417	0.562418	0.168244	50.1181	81.0471
Normal	BC2	2	0.0434547	2.11048	48.5673	85.0943	0.649783	0.122973	53.9651	107.311
Normal	BC2	3	0.0720557	2.20086	30.5438	78.974	0.807408	0.13296	51.4528	105.935
Normal	BC2	4	0.0796065	1.62227	20.3786	84.8688	0.80358	0.130393	52.4887	70.2236
Normal	BC2	5	0.0516377	1.20117	23.2614	70.5493	0.770602	0.105529	51.7949	58.8014
Normal	BC2	6	0.0651463	1.63504	25.098	74.3381	0.83482	0.196571	50.3817	99.8324
Normal	BC2	7	0.0894213	1.84471	20.6295	87.0561	0.734834	0.104048	52.3124	82.649
Normal	BC2	8	0.0362934	1.98725	54.755	80.0206	0.777109	0.128568	50.756	85.7682
Normal	BC2	9	0.0533689	1.88249	35.2731	85.9402	0.636096	0.148637	51.5733	88.6037
Normal	BC2	10	0.0550998	1.50114	27.244	90.7368	0.687864	0.127577	50.1631	63.114
Normal	BC2	11	0.0507461	1.22772	24.1933	87.0736	0.598837	0.166378	50.9823	117.555
Normal	BC2	12	0.0683324	1.31647	19.2657	86.0125	0.639767	0.119924	50.5123	77.9342
Normal	BC2	13	0.0560948	1.88884	33.6723	87.9035	0.828534	0.150429	53.3541	80.1704
Normal	BC2	14	0.0456754	1.62161	35.5029	78.6709	0.625315	0.13939	51.315	74.5407
Normal	BC2	15	0.0309139	2.21702	71.7158	90.4265	0.721919	0.122865	50.7346	92.6054
Normal	BC2	16	0.0501134	1.77879	35.4953	99.5239	0.584571	0.157805	52.6726	86.8311
Normal	BC2	17	0.0678935	1.54571	22.7667	90.3292	0.631722	0.143428	53.2299	106.9
Normal	BC2	18	0.0631983	1.8426	29.1558	88.1082	0.633004	0.15205	52.6542	77.539
Normal	BC2	19	0.0618584	1.78817	28.9075	76.9728	0.753636	0.15418	50.5498	112.718
Normal	BC2	20	0.0557012	1.54167	27.6776	80.6732	0.70559	0.154292	51.6617	81.3615
Salinity Stress	P1	1	0.100426	1.60213	15.9533	72.3358	0.969831	0.208686	48.2986	126.456
Salinity Stress	P1	2	0.0818477	1.7925	21.9004	71.5022	0.999448	0.205045	47.0009	125.028
Salinity Stress	P1	3	0.0987323	1.41451	14.3267	71.0404	0.969297	0.215825	47.945	107.528
Salinity Stress	P1	4	0.084799	1.44039	16.9859	69.3774	0.960125	0.203013	47.9369	112.466
Salinity Stress	P1	5	0.0877944	1.33943	15.2565	75.9868	1.0202	0.205571	48.9278	91.5302
Salinity Stress	P1	6	0.0605425	1.2647	20.8894	81.2241	0.981515	0.223053	47.3734	137.377
Salinity Stress	P1	7	0.0909734	1.53485	16.8714	73.842	0.975114	0.196008	48.4575	104.057
Salinity Stress	P1	8	0.082048	1.43054	17.4354	74.7951	0.978748	0.169582	47.9313	119.855
Salinity Stress	P1	9	0.0778672	1.50636	19.3453	73.0784	0.959316	0.198052	48.017	126.068
Salinity Stress	P1	10	0.107889	1.49912	13.895	74.2688	1.02288	0.183119	47.3153	110.47
Salinity Stress	P2	1	0.124388	1.39108	11.1834	79.8592	1.12663	0.222919	55.614	72.7297
Salinity Stress	P2	2	0.235204	1.5725	6.68566	78.441	1.09823	0.233376	54.9668	62.6472
Salinity Stress	P2	3	0.212116	1.5001	7.0721	77.35	1.07301	0.23528	54.0386	91.6694
Salinity Stress	P2	4	0.161362	1.478	9.15953	81.0616	1.00641	0.24663	55.766	101.568
Salinity Stress	P2	5	0.224207	1.29784	5.78856	77.9547	1.10637	0.222743	50.2634	88.3643
Salinity Stress	P2	6	0.157016	1.09284	6.96008	82.2336	1.08073	0.209656	56.1779	65.8383
Salinity Stress	P2	7	0.136131	1.06326	7.81056	92.7009	1.12166	0.228823	54.2682	69.1023
Salinity Stress	P2	8	0.213517	1.53998	7.21246	79.492	1.13276	0.209381	53.9637	66.1319
Salinity Stress	P2	9	0.147378	1.47506	10.0087	82.3182	1.08862	0.192824	54.8339	104.655
Salinity Stress	P2	10	0.136588	1.29986	9.51664	78.3637	1.04638	0.216127	53.4992	111.377
Salinity Stress	F1	1	0.114084	1.43428	12.5721	80.5199	1.02726	0.177696	50.5217	98.9174
Salinity Stress	F1	2	0.200079	1.36151	6.80487	82.5182	0.944292	0.182077	50.3901	128.475
Salinity Stress	F1	3	0.115385	1.76342	15.2829	84.5508	0.936279	0.231308	52.0364	104.338
Salinity Stress	F1	4	0.178692	1.26351	7.07091	77.2418	0.958435	0.184717	50.1967	102.181
Salinity Stress	F1	5	0.186278	1.40724	7.55451	84.7186	0.974839	0.200187	49.2765	93.213
Salinity Stress	F1	6	0.159413	1.3485	8.45915	75.4941	0.985426	0.194474	48.3074	99.0254
Salinity Stress	F1	7	0.137187	1.31301	9.57096	85.1477	0.96071	0.192539	49.7141	127.247
Salinity Stress	F1	8	0.132447	1.40549	10.6118	81.0028	0.923627	0.206175	50.5699	119.041
Salinity Stress	F1	9	0.193643	1.36606	7.05454	76.5277	0.966698	0.209934	49.0857	127.75
Salinity Stress	F1	10	0.131074	1.26735	9.66897	76.1541	0.967472	0.198556	52.9767	141.988
Salinity Stress	F2	1	-0.0102557	1.36978	-133.563	74.0332	0.992435	0.19	50.006	95.4185
Salinity Stress	F2	2	0.176504	1.29019	7.30967	90.0388	1.04829	0.13474	50.1693	103.821
Salinity Stress	F2	3	0.0678011	1.41643	20.891	69.7856	0.995177	0.273908	48.4705	102.964
Salinity Stress	F2	4	0.0864233	1.45986	16.892	71.0841	1.13783	0.293711	44.4308	107.33
Salinity Stress	F2	5	0.0235979	1.21753	51.595	82.7949	1.02301	0.263785	45.02	125.579
Salinity Stress	F2	6	0.119987	1.52972	12.7491	78.4373	0.70193	0.270682	48.5934	75.6539
Salinity Stress	F2	7	0.0299913	1.13426	37.8196	90.7577	0.944481	0.202961	49.263	72.9157
Salinity Stress	F2	8	0.0764491	1.37687	18.0102	86.9248	1.00204	0.251039	47.8618	75.0911
Salinity Stress	F2	9	0.0683958	1.28688	18.8151	97.2679	0.953754	0.171125	49.5003	78.7099
Salinity Stress	F2	10	0.0496982	1.61925	32.5817	85.6955	0.888372	0.300119	42.857	123.21
Salinity Stress	F2	11	0.0502654	1.30753	26.0126	92.3539	1.08486	0.159999	49.3527	90.7636
Salinity Stress	F2	12	0.111564	1.35357	12.1327	76.8241	1.11846	0.361311	42.6196	57.6071
Salinity Stress	F2	13	0.0632056	1.50554	23.8198	72.0182	0.801875	0.21433	46.7033	109.287
Salinity Stress	F2	14	0.0776389	1.41515	18.2273	94.8586	0.826884	0.194323	52.8145	126.573
Salinity Stress	F2	15	0.0901838	1.31572	14.5893	84.4811	0.878724	0.258142	48.5237	90.9627
Salinity Stress	F2	16	0.0645469	1.51384	23.4533	77.6442	1.16769	0.334362	53.7265	84.0949
Salinity Stress	F2	17	0.0663854	1.38336	20.8384	76.1139	0.972166	0.196773	50.03	80.6147
Salinity Stress	F2	18	0.0885347	1.14541	12.9375	75.6767	1.10223	0.254512	46.5205	71.422
Salinity Stress	F2	19	0.0737859	1.48538	20.131	74.7862	1.04807	0.347085	49.3208	103.528
Salinity Stress	F2	20	0.0423341	1.23789	29.241	87.126	1.27752	0.230517	43.254	113.24
Salinity Stress	F3	1	0.094785	1.64613	17.367	73.5623	0.911766	0.260694	50.6316	83.0663
Salinity Stress	F3	2	0.0573929	1.15482	20.1213	84.4625	0.99178	0.185501	47.5823	46.3009
Salinity Stress	F3	3	0.0752508	1.36134	18.0907	81.2003	0.92388	0.112079	53.1896	48.6068
Salinity Stress	F3	4	0.0830137	1.69682	20.4403	75.1589	1.02141	0.272962	51.3077	83.9603
Salinity Stress	F3	5	0.107229	1.09221	10.1858	69.2244	1.05369	0.136414	44.3595	92.6004
Salinity Stress	F3	6	0.0443665	1.01819	22.9494	62.517	0.946711	0.275655	46.2233	101.459
Salinity Stress	F3	7	0.0531792	1.09359	20.5643	70.0779	0.866938	0.172868	47.783	55.8992
Salinity Stress	F3	8	0.132517	1.33831	10.0991	67.3262	1.06235	0.250058	52.5798	89.8717
Salinity Stress	F3	9	0.0502448	1.20946	24.0713	83.4676	1.01662	0.278358	49.5506	66.8821
Salinity Stress	F3	10	0.105258	1.33417	12.6752	83.2695	0.983195	0.162739	48.715	95.8543
Salinity Stress	F3	11	0.044774	1.09387	24.431	80.9361	0.975644	0.281518	53.1675	65.897
Salinity Stress	F3	12	0.0297303	1.35577	45.6022	79.7095	1.09563	0.232584	51.7143	68.4795
Salinity Stress	F3	13	0.0529485	1.52688	28.837	64.8069	0.924473	0.21466	50.6872	74.8804
Salinity Stress	F3	14	0.0831482	1.14593	13.7817	75.9969	0.923208	0.238664	51.6947	69.7686
Salinity Stress	F3	15	0.0800399	1.08429	13.5469	65.8907	0.775807	0.316679	48.065	47.4673
Salinity Stress	F3	16	0.122028	1.20583	9.8816	79.6375	0.73306	0.214161	51.1168	57.2003
Salinity Stress	F3	17	0.0747661	1.36201	18.2169	78.8748	0.985067	0.241262	46.3352	65.4798
Salinity Stress	F3	18	0.0603422	1.06709	17.6839	67.6024	1.05258	0.310182	46.3307	63.6134
Salinity Stress	F3	19	0.105143	1.45744	13.8616	79.509	0.924787	0.106149	44.9806	80.7923
Salinity Stress	F3	20	0.125234	1.09584	8.75036	90.5798	0.938996	0.171607	45.9237	80.7387
Salinity Stress	F3	21	0.111425	1.4105	12.6588	61.7951	1.05851	0.27791	46.8053	64.5842
Salinity Stress	F3	22	0.14323	1.53559	10.7211	77.1359	0.813741	0.181886	45.8796	53.1365
Salinity Stress	F3	23	0.0730695	1.04919	14.3588	83.9421	0.885661	0.253922	49.7336	74.6889
Salinity Stress	F3	24	0.0473283	1.21436	25.6583	71.5328	0.971708	0.24528	51.7317	49.1357
Salinity Stress	F3	25	0.071421	1.44232	20.1946	62.6679	0.881991	0.236336	44.526	55.4799
Salinity Stress	F3	26	0.0930866	1.43331	15.3976	74.849	0.872936	0.268427	49.6799	127.94
Salinity Stress	F3	27	0.0570336	1.09849	19.2603	81.6614	1.0645	0.180143	49.7735	78.3971
Salinity Stress	F3	28	0.053386	1.2165	22.7869	94.1673	0.879519	0.263951	47.8919	95.5989
Salinity Stress	F3	29	0.130114	1.38302	10.6294	70.0554	0.889866	0.14058	45.6204	109.056
Salinity Stress	F3	30	0.113974	1.12583	9.87796	74.6331	0.93758	0.268794	47.6425	79.0271
Salinity Stress	F3	31	0.084449	1.13787	13.474	64.1488	0.930685	0.250509	47.9703	96.7343
Salinity Stress	F3	32	0.120738	1.39125	11.5228	81.6686	0.941887	0.303964	46.3102	81.4061
Salinity Stress	F3	33	0.0805015	0.88726	11.0217	87.7705	0.815427	0.310124	48.3801	69.5499
Salinity Stress	F3	34	0.0759187	1.53452	20.2127	83.9798	0.994592	0.316754	44.3852	77.4003
Salinity Stress	F3	35	0.0643251	1.42176	22.1028	78.9104	1.03802	0.260936	48.0424	92.7352
Salinity Stress	F3	36	0.0483184	1.25997	26.0765	81.1952	1.1791	0.260981	47.8098	139.002
Salinity Stress	F3	37	0.0823974	1.21356	14.7281	88.355	0.965826	0.307499	44.7443	71.545
Salinity Stress	F3	38	0.0178421	1.1893	66.6572	91.0107	1.19686	0.226466	50.4861	74.849
Salinity Stress	F3	39	0.068594	1.18746	17.3114	93.832	0.94806	0.286398	44.5295	82.4542
Salinity Stress	F3	40	0.0702889	1.00296	14.269	73.8257	0.941604	0.298369	45.6694	92.81
Salinity Stress	F3	41	0.0641395	1.39227	21.707	88.8873	1.08011	0.304583	45.0773	61.387
Salinity Stress	F3	42	0.0994632	1.00314	10.0855	79.5719	0.690014	0.303453	45.6443	55.0622
Salinity Stress	F3	43	0.0249016	1.45575	58.4603	77.8167	0.85743	0.279692	52.5621	68.0134
Salinity Stress	F3	44	0.109562	1.49485	13.6439	75.1531	0.938916	0.151491	48.5977	78.6814
Salinity Stress	F3	45	0.0794787	1.4354	18.0601	83.5606	1.07094	0.317322	44.2188	72.759
Salinity Stress	F3	46	0.060414	1.22386	20.258	89.3836	1.05563	0.216191	47.4759	74.6979
Salinity Stress	F3	47	0.111677	1.20693	10.8073	82.8321	0.836439	0.142784	48.4111	90.5402
Salinity Stress	F3	48	0.077014	1.46355	19.0037	81.6931	0.955009	0.23806	46.8846	41.8663
Salinity Stress	F3	49	0.093547	1.12057	11.9787	72.9479	1.01474	0.249872	49.1122	106.818
Salinity Stress	F3	50	0.0404953	1.08418	26.7731	91.8717	1.03691	0.126944	50.1509	55.535
Salinity Stress	F3	51	0.102205	1.12052	10.9635	71.2362	0.894392	0.0962607	44.2668	86.8498
Salinity Stress	F3	52	0.0395245	1.42292	36.0011	86.9459	0.976612	0.236485	49.4934	62.2304
Salinity Stress	F3	53	0.0853831	1.13274	13.2666	76.3456	0.995048	0.218485	47.0097	92.1171
Salinity Stress	F3	54	0.102377	1.32425	12.9351	67.3985	0.924686	0.132703	45.7312	55.4063
Salinity Stress	F3	55	0.0953243	0.835084	8.76045	78.2299	1.05279	0.168178	44.7544	59.8976
Salinity Stress	F3	56	0.0905697	1.17966	13.0249	79.862	1.02	0.253132	46.9035	120.401
Salinity Stress	F3	57	0.0833466	1.31045	15.7229	77.5797	0.97282	0.131125	45.7255	80.0881
Salinity Stress	F3	58	0.0389113	1.48631	38.1974	61.8808	0.787018	0.267378	51.7822	77.908
Salinity Stress	F3	59	0.125232	1.6257	12.9815	78.5584	0.901214	0.145823	46.3996	91.0188
Salinity Stress	F3	60	0.0750331	1.12278	14.9637	78.4747	0.66791	0.279193	50.3875	60.5974
Salinity Stress	F3	61	0.0999104	1.26875	12.6989	72.9266	1.07897	0.213981	49.2135	52.3117
Salinity Stress	F3	62	0.0456116	1.29708	28.4375	95.4751	1.04066	0.192108	52.0904	71.4944
Salinity Stress	F3	63	0.0938274	1.02883	10.9651	64.8325	1.0804	0.211024	47.0817	64.1118
Salinity Stress	F3	64	0.067665	1.26054	18.6291	78.9336	0.902685	0.231653	45.2664	102.102
Salinity Stress	F3	65	0.0789495	1.21517	15.3917	75.2324	1.08899	0.229184	47.0281	84.0444
Salinity Stress	F3	66	0.072856	1.25714	17.2552	66.3355	1.06874	0.30947	47.2374	76.7479
Salinity Stress	F3	67	0.0867361	1.46994	16.9473	93.2218	1.10835	0.108496	45.7891	43.2972
Salinity Stress	F3	68	0.0886527	1.357	15.3069	79.2415	0.999994	0.182128	48.2489	65.294
Salinity Stress	F3	69	0.105092	1.11028	10.5649	86.3708	0.963321	0.265415	49.8489	86.048
Salinity Stress	F3	70	0.091098	1.226	13.4581	70.1985	1.02339	0.190596	48.1391	58.3834
Salinity Stress	F3	71	0.0620704	1.17697	18.9618	85.7517	0.837984	0.190701	51.1984	82.9934
Salinity Stress	F3	72	0.100115	1.54765	15.4588	87.7209	0.845513	0.176865	45.0824	95.9538
Salinity Stress	F3	73	0.10914	1.01633	9.31218	72.3584	0.946104	0.177357	49.6008	104.491
Salinity Stress	F3	74	-0.00195693	1.27566	-651.868	78.3846	1.04994	0.240161	53.7346	77.5635
Salinity Stress	F3	75	0.11357	1.32868	11.6992	71.4697	0.779604	0.230858	49.1751	57.1309
Salinity Stress	F3	76	0.0950213	1.41643	14.9064	83.5889	1.14778	0.0620937	48.2032	61.5118
Salinity Stress	F3	77	0.0313274	1.09538	34.9654	66.8693	0.885256	0.263543	46.9872	76.9923
Salinity Stress	F3	78	0.106064	1.388	13.0865	90.9658	1.10022	0.280309	48.9124	108.96
Salinity Stress	F3	79	0.0317498	1.28384	40.4363	70.6037	0.978772	0.247285	49.8489	57.2484
Salinity Stress	F3	80	0.0797959	0.905982	11.3537	87.3153	0.909892	0.105897	49.8283	75.938
Salinity Stress	F3	81	0.123781	1.03428	8.35569	64.6477	0.923466	0.31164	45.1966	63.1489
Salinity Stress	F3	82	0.0661641	1.64178	24.8138	75.6548	1.14105	0.21154	47.5212	69.2218
Salinity Stress	F3	83	0.0701491	1.4872	21.2005	80.1281	0.840293	0.1932	43.8215	62.7063
Salinity Stress	F3	84	0.0261986	1.63079	62.2473	90.7013	0.904858	0.178229	47.9638	77.5757
Salinity Stress	F3	85	0.0982555	1.23243	12.5431	81.3169	0.996382	0.235283	48.9482	93.281
Salinity Stress	F3	86	0.0986877	1.5434	15.6392	83.3788	1.11639	0.163281	49.0328	85.3744
Salinity Stress	F3	87	0.104876	1.31302	12.5197	80.197	1.15285	0.240413	48.9371	73.0263
Salinity Stress	F3	88	0.0850027	1.57203	18.4938	68.7219	0.804117	0.171078	44.5482	85.3904
Salinity Stress	F3	89	0.0925391	1.35614	14.6548	82.6022	0.994997	0.218664	48.7277	113.307
Salinity Stress	F3	90	0.0664739	1.22675	18.4547	89.7727	0.897135	0.1686	48.8244	63.2695
Salinity Stress	F3	91	0.0948342	1.21926	12.8567	65.7059	0.845603	0.269451	46.6422	66.482
Salinity Stress	F3	92	0.0671739	0.972681	14.48	65.984	0.762848	0.121562	42.6978	117.126
Salinity Stress	F3	93	0.0747132	1.31031	17.5379	71.8805	0.997221	0.226029	49.9905	72.5781
Salinity Stress	F3	94	0.0874833	1.48813	17.0105	76.3859	1.18498	0.206517	44.6064	77.7847
Salinity Stress	F3	95	0.0481847	1.05478	21.8904	84.8381	0.959166	0.241496	50.299	124.628
Salinity Stress	F3	96	0.0820007	1.27386	15.5347	64.8532	1.10462	0.259326	47.8094	66.2474
Salinity Stress	F3	97	0.0505036	1.32417	26.2192	75.987	0.820875	0.24199	45.9205	37.5102
Salinity Stress	F3	98	0.0737907	1.1566	15.674	88.1574	0.892858	0.0721343	45.6354	73.6473
Salinity Stress	F3	99	0.03201	1.25468	39.1966	73.4958	0.721901	0.186808	47.557	84.4987
Salinity Stress	F3	100	0.0444186	1.32533	29.8373	61.5377	1.1315	0.159908	49.4062	68.2444
Salinity Stress	F3	101	0.0859053	1.09468	12.7428	82.4813	0.948417	0.15257	49.6681	67.7176
Salinity Stress	F3	102	0.0897293	1.19179	13.282	78.7317	0.862659	0.266819	47.2234	80.5226
Salinity Stress	F3	103	0.0829276	1.34055	16.1653	74.5513	1.00166	0.152243	47.6221	70.3054
Salinity Stress	F3	104	0.0905142	1.36534	15.0842	83.2342	0.916896	0.240135	44.9897	101.19
Salinity Stress	F3	105	0.098771	1.38905	14.0634	80.467	0.976462	0.230787	48.7256	72.9981
Salinity Stress	F3	106	0.0399064	1.25295	31.3972	60.6013	0.959745	0.16745	45.608	78.9064
Salinity Stress	F3	107	0.0561808	0.987758	17.5818	72.6563	0.986551	0.245399	51.8005	59.4403
Salinity Stress	F3	108	0.0694164	1.6057	23.1315	77.3528	0.986339	0.170019	52.178	54.6203
Salinity Stress	F3	109	0.0760776	1.0777	14.1658	75.9686	0.848538	0.128345	50.4274	66.3589
Salinity Stress	F3	110	0.0968679	1.41335	14.5905	79.3629	0.908739	0.193073	48.8148	84.7861
Salinity Stress	F3	111	0.0606884	1.51673	24.9921	63.8883	1.00162	0.300674	48.4848	58.7393
Salinity Stress	F3	112	0.11954	1.14767	9.60071	86.4239	0.993371	0.155441	49.2538	62.9107
Salinity Stress	F3	113	0.120256	1.24517	10.3544	71.3713	0.818734	0.24282	46.6562	65.2276
Salinity Stress	F3	114	0.0815694	1.18082	14.4762	68.1627	0.896665	0.244635	46.3907	64.9085
Salinity Stress	F3	115	0.125657	1.3271	10.5613	74.6182	0.939172	0.272409	54.2604	70.3723
Salinity Stress	F3	116	0.135926	1.32685	9.76156	76.613	1.14668	0.264102	48.7129	50.0229
Salinity Stress	F3	117	0.0189698	1.24774	65.775	66.1851	1.14415	0.187884	46.6578	54.2224
Salinity Stress	F3	118	0.0556602	1.37453	24.695	68.6176	1.28404	0.188181	48.781	74.8443
Salinity Stress	F3	119	0.0829073	1.16048	13.9974	84.7399	0.838386	0.300259	49.4834	75.6926
Salinity Stress	F3	120	0.0261531	1.32235	50.5618	74.5784	1.15151	0.227918	46.0596	74.522
Salinity Stress	F3	121	0.141767	1.35463	9.55533	77.834	1.13669	0.285086	43.5161	59.7534
Salinity Stress	F3	122	0.0754372	1.14467	15.1738	86.3099	0.941862	0.173111	47.3893	72.795
Salinity Stress	F3	123	0.0958462	1.16632	12.1687	82.5557	0.988069	0.241987	45.711	58.5061
Salinity Stress	F3	124	0.105295	1.02693	9.75285	64.5116	0.985408	0.25033	48.6163	100.397
Salinity Stress	F3	125	0.0975966	1.44521	14.8079	78.2496	0.872471	0.171932	46.0702	117.681
Salinity Stress	F3	126	0.0462831	1.1016	23.8013	79.3167	1.11678	0.306164	46.881	63.8663
Salinity Stress	F3	127	0.0873292	1.00773	11.5394	70.679	1.03431	0.294677	44.4013	70.6617
Salinity Stress	F3	128	0.0754709	1.29502	17.1593	69.1129	1.10079	0.197025	45.5049	75.9333
Salinity Stress	F3	129	0.083917	1.58966	18.9433	75.8748	1.15027	0.199028	47.3936	56.5993
Salinity Stress	F3	130	0.0999929	1.44048	14.4058	64.9217	0.883446	0.221836	49.3614	71.8057
Salinity Stress	F3	131	0.0688151	1.09933	15.9751	74.3193	1.03111	0.152881	48.7481	75.6776
Salinity Stress	F3	132	0.0616864	1.2069	19.5652	87.5772	0.903685	0.193519	44.1865	94.0219
Salinity Stress	F3	133	0.0765214	1.10708	14.4676	75.5213	0.979535	0.153135	45.3264	60.1933
Salinity Stress	F3	134	0.0838104	1.36438	16.2793	57.3042	0.689898	0.167905	47.0585	71.6147
Salinity Stress	F3	135	0.0534066	1.33968	25.0845	83.6803	1.05146	0.185062	51.7295	88.1991
Salinity Stress	F3	136	0.0948847	1.3298	14.0149	75.6095	1.18333	0.390417	48.0539	84.7007
Salinity Stress	F3	137	0.10284	1.25239	12.1781	86.8456	1.07634	0.215027	50.7822	65.2584
Salinity Stress	F3	138	0.0614107	1.43382	23.348	83.1067	0.664772	0.274341	46.0882	69.3788
Salinity Stress	F3	139	0.134211	1.56015	11.6247	75.5269	1.00467	0.26752	47.1851	55.3677
Salinity Stress	F3	140	0.0589858	1.24032	21.0275	80.9155	0.895025	0.324636	48.1933	108.218
Salinity Stress	F3	141	0.0993985	1.24278	12.503	87.534	1.03003	0.224122	43.9824	90.9443
Salinity Stress	F3	142	0.0635343	1.00236	15.7767	88.0374	0.780927	0.286244	48.2002	84.4712
Salinity Stress	F3	143	0.108766	1.35154	12.4261	71.3145	0.826656	0.192664	41.4949	84.0797
Salinity Stress	F3	144	0.116225	1.49226	12.8394	80.5071	0.937903	0.257786	50.5249	68.0174
Salinity Stress	F3	145	0.0341106	1.04093	30.5165	72.6816	1.0747	0.141307	53.0066	68.3537
Salinity Stress	F3	146	0.0468515	1.25283	26.7404	75.6274	0.962723	0.266742	45.2003	110.81
Salinity Stress	F3	147	0.0626749	1.36291	21.7456	84.5445	0.830534	0.306534	50.1863	93.9917
Salinity Stress	F3	148	0.0905297	1.12792	12.4591	66.892	0.882515	0.209846	48.7988	82.0418
Salinity Stress	F3	149	0.116418	0.947695	8.14044	89.2527	0.883801	0.221324	52.8439	43.6295
Salinity Stress	F3	150	0.0908657	1.15195	12.6775	72.3272	0.916823	0.215971	46.0519	70.9391
Salinity Stress	F3	151	0.0995876	1.21782	12.2286	72.3329	1.18121	0.281932	46.3275	92.114
Salinity Stress	F3	152	0.0575824	1.4812	25.7231	74.9063	0.91267	0.222979	46.6357	75.4889
Salinity Stress	F3	153	0.0330786	1.41531	42.7863	73.0843	0.966398	0.227665	44.8965	110.595
Salinity Stress	F3	154	0.121371	1.29523	10.6716	77.1648	0.884334	0.251831	43.7155	68.533
Salinity Stress	F3	155	0.0705977	1.1885	16.8348	63.472	1.18202	0.193743	47.9276	84.0234
Salinity Stress	F3	156	0.0926968	1.85793	20.0431	82.7963	0.906525	0.273346	47.8727	90.1962
Salinity Stress	F3	157	0.133823	1.28225	9.58169	78.9668	1.02405	0.214617	46.9291	117.53
Salinity Stress	F3	158	0.147944	1.24084	8.38721	69.4983	1.0195	0.193234	45.795	75.3232
Salinity Stress	F3	159	0.135987	0.965174	7.09754	77.1501	1.13229	0.190231	50.326	88.2869
Salinity Stress	F3	160	0.107336	1.34719	12.5511	78.5399	0.920345	0.123362	45.701	80.9596
Salinity Stress	F3	161	0.102133	1.00249	9.81546	84.8399	1.03628	0.180167	48.029	93.8331
Salinity Stress	F3	162	0.0664183	1.64205	24.7229	78.9779	1.1474	0.117909	45.3472	67.2968
Salinity Stress	F3	163	0.0423925	1.23743	29.1899	67.5469	0.975076	0.256331	49.4031	114.469
Salinity Stress	F3	164	0.10731	1.05612	9.8418	62.4099	0.928152	0.226274	49.2553	67.5385
Salinity Stress	F3	165	0.109119	1.32541	12.1465	72.5111	1.04822	0.171055	55.1357	75.7053
Salinity Stress	F3	166	0.000988546	1.41978	-1436.23	82.3978	1.00264	0.19688	43.0355	85.3451
Salinity Stress	F3	167	0.105051	1.10742	10.5417	70.3971	0.973309	0.160378	50.6382	48.6099
Salinity Stress	F3	168	0.080219	1.26968	15.8277	87.8619	1.05736	0.247437	45.5294	83.5431
Salinity Stress	F3	169	0.0784578	1.40504	17.9083	80.3256	0.972979	0.224367	45.462	74.9577
Salinity Stress	F3	170	0.11571	1.48921	12.8702	76.2182	1.10954	0.234452	44.8941	78.4549
Salinity Stress	F3	171	0.0836237	1.46324	17.4979	79.5584	0.909884	0.199764	42.7518	84.6515
Salinity Stress	F3	172	0.112197	1.24216	11.0712	72.5015	1.03485	0.128511	47.7221	66.3303
Salinity Stress	F3	173	0.131419	1.66061	12.6361	82.3612	0.986124	0.163969	40.1189	55.9343
Salinity Stress	F3	174	0.0617941	1.28509	20.7963	71.3901	1.05631	0.193816	47.2265	53.0236
Salinity Stress	F3	175	0.0791308	1.15566	14.6044	68.1562	1.20568	0.232185	48.0216	113.726
Salinity Stress	F3	176	0.0784578	1.40504	17.9083	80.3256	0.972979	0.224367	49.4031	114.469
Salinity Stress	BC1	1	0.0398692	1.25788	31.5501	80.1532	0.913394	0.27506	48.8616	119.222
Salinity Stress	BC1	2	0.0558782	1.62076	29.0052	69.8722	0.985652	0.188914	45.3956	101.988
Salinity Stress	BC1	3	0.114275	1.1199	9.80005	74.9823	0.95765	0.22674	43.4322	88.1832
Salinity Stress	BC1	4	0.0579807	1.52905	26.3716	69.5581	1.00765	0.183189	45.3664	73.0038
Salinity Stress	BC1	5	0.0778475	1.67634	21.5337	80.7399	0.978289	0.181717	46.1845	113.759
Salinity Stress	BC1	6	0.0963109	1.53549	15.9431	64.0783	0.980795	0.232669	43.7812	122.963
Salinity Stress	BC1	7	0.105252	1.66143	15.7853	78.5086	0.959601	0.244207	47.8949	95.69
Salinity Stress	BC1	8	0.0800888	1.25514	15.6719	78.1443	0.888368	0.259801	45.3766	139.487
Salinity Stress	BC1	9	0.107001	1.26429	11.8157	67.6726	0.942605	0.198828	47.1906	103.581
Salinity Stress	BC1	10	0.0608847	1.74517	28.6635	71.106	0.941038	0.233119	46.5141	121.978
Salinity Stress	BC1	11	0.074745	1.2023	16.0853	73.0559	1.00321	0.242965	46.1844	91.2217
Salinity Stress	BC1	12	0.109552	1.36708	12.4788	72.9169	0.948932	0.25315	45.0078	89.2636
Salinity Stress	BC1	13	0.109622	1.75341	15.995	73.2631	0.941862	0.220856	43.6095	119.775
Salinity Stress	BC1	14	0.0837245	1.53592	18.345	84.1614	1.00205	0.171958	43.4902	115.491
Salinity Stress	BC1	15	0.119046	1.1505	9.66433	74.827	1.0117	0.175654	45.8414	82.3398
Salinity Stress	BC1	16	0.0662512	0.685032	10.3399	66.7976	1.03102	0.234332	46.4454	133.35
Salinity Stress	BC1	17	0.0666449	1.63021	24.4612	80.8463	0.923192	0.198451	47.5984	61.9448
Salinity Stress	BC1	18	0.0286717	1.53755	53.6262	70.2162	0.901611	0.192951	47.9515	117.489
Salinity Stress	BC1	19	0.0441739	1.41361	32.0011	76.1228	1.04489	0.222868	44.0789	106.694
Salinity Stress	BC1	20	0.0931477	1.05813	11.3597	71.7615	0.921521	0.250074	49.342	132.161
Salinity Stress	BC2	1	0.0797257	1.34721	16.8981	80.9405	0.920157	0.281679	52.9578	87.6052
Salinity Stress	BC2	2	0.0954339	1.2882	13.4983	90.3472	1.02785	0.29607	51.824	67.054
Salinity Stress	BC2	3	0.0384619	1.60318	41.6821	82.9455	0.997495	0.20591	50.2326	76.9076
Salinity Stress	BC2	4	0.079924	0.958242	11.9894	75.8821	1.07356	0.228083	51.3549	83.6109
Salinity Stress	BC2	5	0.0606381	1.43967	23.742	80.8198	1.08126	0.183958	50.5308	70.0131
Salinity Stress	BC2	6	0.00261658	1.02822	392.963	77.2657	1.07526	0.266093	50.5258	79.6173
Salinity Stress	BC2	7	0.0190446	1.37341	72.1152	75.1438	1.06383	0.298445	49.5458	89.9997
Salinity Stress	BC2	8	0.0308817	1.52435	49.3609	80.19	1.035	0.27225	47.4449	95.8161
Salinity Stress	BC2	9	0.043938	1.36991	31.1783	84.359	0.976246	0.275631	51.0683	92.611
Salinity Stress	BC2	10	0.0265341	1.17386	44.2396	85.0296	1.0295	0.259301	47.2492	62.5236
Salinity Stress	BC2	11	0.0518488	1.36538	26.3339	74.7485	1.16529	0.274917	49.2881	82.4841
Salinity Stress	BC2	12	0.139091	1.3441	9.66349	89.4886	1.05355	0.248835	53.2112	56.6241
Salinity Stress	BC2	13	0.110557	1.64997	14.9241	80.6065	1.14707	0.251608	50.7172	82.4893
Salinity Stress	BC2	14	0.114272	1.15897	10.1422	73.2492	1.10685	0.275909	50.6464	90.4282
Salinity Stress	BC2	15	0.0685429	1.23502	18.0182	67.7036	1.04286	0.286614	49.0246	75.6716
Salinity Stress	BC2	16	0.0909306	1.43294	15.7586	86.6318	1.04457	0.235732	49.7174	79.192
Salinity Stress	BC2	17	0.0509576	1.26288	24.783	83.0958	1.01457	0.239885	53.7388	76.571
Salinity Stress	BC2	18	0.0688076	1.05553	15.3403	80.0808	1.06746	0.31161	52.2877	82.9933
Salinity Stress	BC2	19	0.0901884	1.43236	15.8819	84.1591	1.07956	0.26717	48.8681	87.2371
Salinity Stress	BC2	20	0.0962353	0.999985	10.391	81.2492	1.08356	0.232014	48.4812	76.3891
